# Supplementary material for: Studying Early Lethality of 45,XO (Turner's Syndrome) Embryos Using Human Embryonic Stem Cells
Source: PLoS One. 2009 Jan 12;4(1):e4175. doi: 10.1371/journal.pone.0004175 (PMC2613558; doi:10.1371/journal.pone.0004175)
Supplement: Table S1 — Tissues specific genes according to GNF (0.21 MB XLS) [file pone.0004175.s001.xls]

## Sheet: general file accesion numbers 
Gene Symbol	RefSeq Transcript ID		Fetal Brain	match	1	Fetal Liver	match	1	Fetal Lung	match	1	PLACENTA	match	1	Whole blood		1
HSPA6	NM_002155		ADCY1	649	NM_021116	214837_at	#N/A	#N/A	ABCA3	188	NM_001089	213332_at	#N/A	#N/A	AIF1	397	NM_001623 /// NM_032955
CCL5	NM_002985		AF1Q	#N/A	#N/A	39763_at	#N/A	#N/A	ADH1B	480	NM_000668	36711_at	#N/A	#N/A	ALOX5	191	NM_000698
DSP	NM_001008844 /// NM_004415		ANK2	103	NM_001148 /// NM_020977	ADH1A	396	NM_000667	AFP	215	NM_001134	ABP1	150	NM_001091	ALOX5AP	181	NM_001629
PTPRF	NM_002840 /// NM_130440		ASTN	#N/A	#N/A	AFP	215	NM_001134	AGR2	449	NM_006408	ADAM12	105	NM_003474 /// NM_021641	AMICA1	918	NM_001098526 /// NM_153206
PTPRF	NM_002840 /// NM_130440		BCL11A	528	NM_018014 /// NM_022893 /// NM_138559	AGT	94	NM_000029	AGT	94	NM_000029	ADM	101	NM_001124	APOBEC3A	554	NM_145699
PTPRF	NM_002840 /// NM_130440		C14orf132	940	XR_040536 /// XR_040537 /// XR_040538	AHSG	201	NM_001622	AHSG	201	NM_001622	AGTR1	283	NM_000685 /// NM_004835 /// NM_009585 /// NM_031850 /// NM_032049	AQP9	295	NM_020980
S100A11	NM_005620		C2orf23	#N/A	#N/A	ALAS2	597	NM_000032 /// NM_001037967 /// NM_001037968 /// NM_001037969	ALAS2	597	NM_000032 /// NM_001037967 /// NM_001037968 /// NM_001037969	AIM1	633	NM_001624	ARHGAP25	235	NM_001007231 /// NM_014882
LAMC1	NM_002293		C2orf32	#N/A	#N/A	ALB	582	NM_000477	ALB	582	NM_000477	ALPP	212	NM_001632	ARHGDIB	30	NM_001175
LAMC1	NM_002293		C5orf13	31	NM_004772	ALDOB	217	NM_000035	AMBP	289	NM_001633	ALPPL2	534	NM_031313	ARRB2	135	NM_004313 /// NM_199004
EPAS1	NM_001430		C9orf4	1051	NM_014334	AMBP	289	NM_001633	APCS	346	NM_001639	ATP10D	647	NM_020453	BCL2A1	305	NM_001114735 /// NM_004049
EPAS1	NM_001430		CAMK2B	508	NM_001220 /// NM_172078 /// NM_172079 /// NM_172080 /// NM_172081 /// NM_172082 /// NM_172083 /// NM_172084	APOA1	193	NM_000039	APOA1	193	NM_000039	BPGM	143	NM_001724 /// NM_199186	BIN2	801	NM_016293
TGM2	NM_004613 /// NM_198951		CD24	428	NM_013230	APOA2	806	NM_001643	APOA2	806	NM_001643	C1QR1	#N/A	#N/A	C19orf22	843	NM_138774
THBS1	NM_003246		CDK5R1	258	NM_003885	APOB	267	NM_000384	APOB	267	NM_000384	CAPN6	107	NM_014289	C1orf24	#N/A	#N/A
THBS1	NM_003246		CHL1	203	NM_006614	APOC3	314	NM_000040	APOC3	314	NM_000040	CAV1	117	NM_001753	C1orf38	389	NM_001039477 /// NM_001105556 /// NM_004848
THBS1	NM_003246		CNR1	403	NM_016083 /// NM_033181	APOH	275	NM_000042	APOH	275	NM_000042	CD14	47	NM_000591 /// NM_001040021	C1QR1	#N/A	#N/A
THBS1	NM_003246		CRMP1	79	NM_001014809 /// NM_001313	ARG1	338	NM_000045	C3	785	NM_000064	CD200	471	NM_001004196 /// NM_005944	C5R1	#N/A	#N/A
CDH1	NM_004360		CSPG3	#N/A	#N/A	CD36	356	NM_000072 /// NM_001001547 /// NM_001001548	CAV1	117	NM_001753	CDH1	18	NM_004360	C6orf32	373	NM_014722 /// NM_015864
CDH1	NM_004360		DACT1	798	NM_001079520 /// NM_016651	COL1A1	62	NM_000088	CCL20	288	NM_004591	CDH5	214	NM_001795	CASP1	330	NM_001223 /// NM_033292 /// NM_033293 /// NM_033294 /// NM_033295
GPNMB	NM_001005340 /// NM_002510		DCAMKL1	#N/A	#N/A	COL2A1	659	NM_001844 /// NM_033150	CD163	153	NM_004244 /// NM_203416	CDKN1C	645	NM_000076 /// NM_001122630 /// NM_001122631	CCL5	3	NM_002985
TIMP3	NM_000362		DCX	233	NM_000555 /// NM_178151 /// NM_178152 /// NM_178153	COL3A1	50	NM_000090	CDH1	18	NM_004360	CGA	206	NM_000735	CCR1	265	NM_001295
TIMP3	NM_000362		DNAJC6	219	NM_014787	CPB2	369	NM_001872 /// NM_016413	CDH5	214	NM_001795	CGB	#N/A	#N/A	CCR2	#N/A	#N/A
TIMP3	NM_000362		DNCI1	#N/A	#N/A	CPS1	244	NM_001122633 /// NM_001122634 /// NM_001875	CLDN18	683	NM_001002026 /// NM_016369	CHSY1	115	NM_014918	CD14	47	NM_000591 /// NM_001040021
TIMP3	NM_000362		DNER	909	NM_139072	PRO0132	829	NR_002763	COL1A1	62	NM_000088	CLIC3	812	NM_004669	CD300A	505	NM_007261
DAB2	NM_001343		DNM3	498	NM_015569	CPS1	244	NM_001122633 /// NM_001122634 /// NM_001875	COL1A2	70	NM_000089	COL15A1	141	NM_001855	CD302	163	NM_014880
DAB2	NM_001343		DPYSL3	39	NM_001387	CYP3A7	324	NM_000765	COL3A1	50	NM_000090	COL1A1	62	NM_000088	CD37	182	NM_001040031 /// NM_001774
DAB2	NM_001343		EEF1A2	200	NM_001958	CYP4A11	385	NM_000778	COL4A1	621	NM_001845	COL1A2	70	NM_000089	CD3E	287	NM_000733
SDC1	NM_001006946 /// NM_002997		ELMOD1	942	NM_018712	DLK1	470	NM_003836	COL4A2	619	NM_001846	COL3A1	50	NM_000090	CD48	178	NM_001778
SDC1	NM_001006946 /// NM_002997		ENC1	33	NM_003633	EPB42	548	NM_000119 /// NM_001114134	COL5A1	132	NM_000093	COL4A1	621	NM_001845	CD52	211	NM_001803
ARHGDIB	NM_001175		FABP7	260	NM_001446	ERAF	817	NM_016633	COL5A2	841	NM_000393	COL4A2	619	NM_001846	CD53	139	NM_000560 /// NM_001040033
C5orf13	NM_004772		FLJ10159	#N/A	#N/A	F2	309	NM_000506	COL6A3	41	NM_004369 /// NM_057164 /// NM_057165 /// NM_057166 /// NM_057167	COL6A3	41	NM_004369 /// NM_057164 /// NM_057165 /// NM_057166 /// NM_057167	CD97	100	NM_001025160 /// NM_001784 /// NM_078481
C5orf13	NM_004772		FLJ20366	#N/A	#N/A	PRDM10	685	NM_020228 /// NM_199437 /// NM_199438 /// NM_199439	CXCL2	493	NM_002089	CRH	301	NM_000756	CDA	300	NM_001785
ENC1	NM_003633		FNBP1L	712	NM_001024948 /// NM_017737	FABP1	320	NM_001443	DEFA3	#N/A	#N/A	CRIM1	81	NM_016441	CDC42EP3	458	NM_006449
ENC1	NM_003633		FOXG1B	#N/A	#N/A	FGA	303	NM_000508 /// NM_021871	DLK1	470	NM_003836	CSF1R	121	NM_005211	CECR1	810	NM_017424 /// NM_177405
UCHL1	NM_004181		GAD1	278	NM_000817 /// NM_013445	FGB	255	NM_005141	EGFL6	805	NM_015507	CSF2RB	273	NM_000395	CKLF	797	NM_001040138 /// NM_016326 /// NM_016951 /// NM_181640 /// NM_181641
SOX4	NM_003107		GAP43	196	NM_002045	FGG	815	NM_000509 /// NM_021870	FGA	303	NM_000508 /// NM_021871	CSF3R	152	NM_000760 /// NM_156038 /// NM_156039 /// NM_172313	CLC	340	NM_001828
SOX4	NM_003107		GFAP	147	NM_002055	FGL1	280	NM_004467 /// NM_147203 /// NM_201552 /// NM_201553 /// XM_001722880	FGG	815	NM_000509 /// NM_021870	CSH1	355	NM_001317 /// NM_022640 /// NM_022641	CLEC4A	824	NM_016184 /// NM_194447 /// NM_194448 /// NM_194450
SOX4	NM_003107		GNAO1	225	NM_020988 /// NM_138736	GC	252	NM_000583	FGL1	280	NM_004467 /// NM_147203 /// NM_201552 /// NM_201553 /// XM_001722880	CSH2	394	NM_020991 /// NM_022644 /// NM_022645	CLEC7A	839	NM_022570 /// NM_197947 /// NM_197948 /// NM_197949 /// NM_197950 /// NM_197954
DPYSL3	NM_001387		GNAZ	256	NM_002073	GPC3	453	NM_004484	FLJ10970	#N/A	#N/A	CSHL1	327	NM_001318 /// NM_022579 /// NM_022580 /// NM_022581	CORO1A	441	NM_007074
DPYSL3	NM_001387		GPM6A	465	NM_005277 /// NM_201591 /// NM_201592	GSTA1	168	NM_145740	GC	252	NM_000583	CTL2	#N/A	#N/A	CSF2RB	273	NM_000395
COL6A3	NM_004369 /// NM_057164 /// NM_057165 /// NM_057166 /// NM_057167		GPM6B	445	NM_001001994 /// NM_001001995 /// NM_001001996 /// NM_005278	GYPA	316	NM_002099	GPC3	453	NM_004484	CYP11A1	187	NM_000781 /// NM_001099773	CSF3R	152	NM_000760 /// NM_156038 /// NM_156039 /// NM_172313
KRT18	NM_000224 /// NM_199187		GPR51	#N/A	#N/A	GYPE	400	NM_002102 /// NM_198682	GPCR5A	#N/A	#N/A	CYP19A1	140	NM_000103 /// NM_031226	CSPG2	#N/A	#N/A
KRT19	NM_002276		GRIA2	284	NM_000826 /// NM_001083619 /// NM_001083620	H19	889	NR_002196	H19	889	NR_002196	DAB2	25	NM_001343	CST7	519	NM_003650
DLG5	NM_004747		HBG1	#N/A	#N/A	HABP2	329	NM_004132	HBG1	#N/A	#N/A	DAPK1	125	NM_004938	CSTA	253	NM_005213
LAPTM5	NM_006762		HBG2	#N/A	#N/A	HAL	367	NM_002108	HBG2	#N/A	#N/A	DKK1	204	NM_012242	CTSS	98	NM_004079
LAPTM5	NM_006762		HMP19	790	NM_015980	HBG2	#N/A	#N/A	HBM	986	NM_001003938	DLG5	44	NM_004747	CTSW	696	NM_001335
CD14	NM_000591 /// NM_001040021		HN1	784	NM_001002032 /// NM_001002033 /// NM_016185	HBG1	#N/A	#N/A	HBZ	368	NM_005332	DLK1	470	NM_003836	CX3CR1	321	NM_001337
LUM	NM_002345		Hs.49117	#N/A	#N/A	HBM	986	NM_001003938	HP	372	NM_001126102 /// NM_005143	DSP	4	NM_001008844 /// NM_004415	CXCR4	452	NM_001008540 /// NM_003467
FBLN1 /// LOC100133843	NM_001996 /// NM_006485 /// NM_006486 /// NM_006487 /// XM_001718348		Hs.66187	#N/A	#N/A	HBZ	368	NM_005332	HPR	427	NM_020995	DUSP5	464	NM_004419	CYP4F3	359	NM_000896
COL3A1	NM_000090		IL8	97	NM_000584	HEMGN	881	NM_018437 /// NM_197978	ICAM1	87	NM_000201	DUSP9	311	NM_001395	DEFA3	#N/A	#N/A
LRRFIP1	NM_004735		INA	194	NM_032727	HMGCS2	205	NM_005518	IGF2	72	NM_000612 /// NM_001007139	EBI3	802	NM_005755	DPEP2	804	NM_022355
LRRFIP1	NM_004735		KCNQ2	308	NM_004518 /// NM_172106 /// NM_172107 /// NM_172108 /// NM_172109	HP	372	NM_001126102 /// NM_005143	IL8	97	NM_000584	EFHD1	462	NM_025202	DPYD	207	NM_000110
RRM2	NM_001034		KIAA1078	#N/A	#N/A	HPR	427	NM_020995	ITIH3	310	NM_002217	EGFL6	805	NM_015507	DUSP6	431	NM_001946 /// NM_022652
PAPPA	NM_002581		KIF5C	123	NM_004522	HPX	513	NM_000613	KRT18	42	NM_000224 /// NM_199187	EGFR	56	NM_005228 /// NM_201282 /// NM_201283 /// NM_201284	EMR2	390	NM_013447 /// NM_152916 /// NM_152917 /// NM_152918 /// NM_152919 /// NM_152920 /// NM_152921
PAPPA	NM_002581		KNS2	#N/A	#N/A	HRG	343	NM_000412	KRT19	43	NM_002276	ENSG00000113716	#N/A	#N/A	ENSG00000166056	#N/A	#N/A
EGFR	NM_005228 /// NM_201282 /// NM_201283 /// NM_201284		LHX2	334	NM_004789	HSD17B2	228	NM_002153	KRT7	438	NM_005556	EPAS1	11	NM_001430	ENSG00000182487	#N/A	#N/A
EGFR	NM_005228 /// NM_201282 /// NM_201283 /// NM_201284		LOC157567	#N/A	#N/A	IGF2	72	NM_000612 /// NM_001007139	LAMC1	9	NM_002293	ESAM	901	NM_138961	EVI2A	#N/A	#N/A
MEST	NM_002402 /// NM_177524 /// NM_177525		LPL	148	NM_000237	IGFBP1	279	NM_000596	LAMP3	296	NM_014398	F13A1	131	NM_000129	EVI2B	610	NM_006495
TACSTD2	NM_002353		LPPR4	660	NM_014839	ITIH1	556	NM_002215	LUM	48	NM_002345	FAM46A	844	NM_017633	FCER1G	184	NM_004106
TACSTD2	NM_002353		MAP1B	628	NM_005909	ITIH2	254	NM_002216	MT1E	640	NM_175617	FBLN1	111	NM_001996 /// NM_006485 /// NM_006486 /// NM_006487	FCGR2A	151	NM_021642
TACSTD2	NM_002353		MAPT	169	NM_001123066 /// NM_001123067 /// NM_005910 /// NM_016834 /// NM_016835 /// NM_016841	ITIH3	310	NM_002217	MT1K	#N/A	#N/A	FBN2	127	NM_001999	FCGR2B	557	NM_001002273 /// NM_001002274 /// NM_001002275 /// NM_004001
COL1A1	NM_000088		MEF2C	405	NM_002397	KIAA0101	75	NM_001029989 /// NM_014736	MUC1	399	NM_001018016 /// NM_001018017 /// NM_001044390 /// NM_001044391 /// NM_001044392 /// NM_001044393 /// NM_002456	FLJ14146	#N/A	#N/A	FCGR3A	#N/A	#N/A
COL1A1	NM_000088		MYT1L	755	NM_015025	KNG1	333	NM_000893 /// NM_001102416	NFKBIZ	872	NM_001005474 /// NM_031419	FLJ14490	#N/A	#N/A	FGD3	917	NM_001083536 /// NM_033086
COL1A1	NM_000088		NAP1L3	224	NM_004538	LBP	603	NM_004139	NID	#N/A	#N/A	FN1	540	NM_002026 /// NM_054034 /// NM_212474 /// NM_212475 /// NM_212476 /// NM_212478 /// NM_212482	FGL2	231	NM_006682
TRIM2	NM_015271		NAV3	229	NM_014903	LECT2	386	NM_002302	ORM1	263	NM_000607	FNDC3B	789	NM_022763	FGR	425	NM_001042729 /// NM_001042747 /// NM_005248
TRIM2	NM_015271		NBEA	834	NM_015678	LIPC	366	NM_000236	PGC	277	NM_002630	FRZB	154	NM_001463	FLJ22662	787	NM_024829
TRAM2	NM_012288		NCAM1	509	NM_000615 /// NM_001076682 /// NM_181351	MSCP	#N/A	#N/A	POSTN	553	NM_006475	GABRE	199	NM_004961 /// NM_021984 /// NM_021987 /// NM_021990	FPR1	268	NM_002029
TRAM2	NM_012288		NDRG4	444	NM_020465 /// NM_022910	MT1F	667	NM_005949	PTX3	337	NM_002852	GATA3	476	NM_001002295 /// NM_002051	FPRL1	#N/A	#N/A
RGS2	NM_002923		NEFL	845	NM_006158	ORM1	263	NM_000607	RARRES1	349	NM_002888 /// NM_206963	GCM1	344	NM_003643	FRAT1	823	NM_005479 /// XM_001714291
COL1A2	NM_000089		NELL2	138	NM_006159	PAH	307	NM_000277	KIAA1922	#N/A	#N/A	GDF15	836	NM_004864	FRAT2	499	NM_012083
COL1A2	NM_000089		NETO2	792	NM_018092	PEG10	623	NM_001040152 /// NM_015068	RBP4	796	NM_006744	GH1	#N/A	#N/A	GCA	158	NM_012198
IGF2	NM_000612 /// NM_001007139		NMNAT2	#N/A	#N/A	PLG	511	NM_000301	S100A8	102	NM_002964	GH2	339	NM_002059 /// NM_022556 /// NM_022557 /// NM_022558	GMFG	183	NM_004877
IGF2 /// INS /// INS-IGF2	NM_000207 /// NM_000612 /// NM_001007139 /// NM_001042376 /// NR_003512		OLFM1	298	NM_006334 /// NM_014279	PPBP	684	NM_002704	S100A9	146	NM_002965	GPC3	453	NM_004484	GNLY	292	NM_006433 /// NM_012483
CSH1 /// CSH2 /// GH1 /// FCHO2	NM_000515 /// NM_001317 /// NM_020991 /// NM_022559 /// NM_022560 /// NM_022561 /// NM_022562 /// NM_022640 /// NM_022641 /// NM_022644 /// NM_022645 /// NM_138782		OPCML	341	NM_001012393 /// NM_002545	KIAA1922	#N/A	#N/A	S100P	189	NM_005980	GPNMB	20	NM_001005340 /// NM_002510	GPR109B	276	NM_006018
KIAA0101	NM_001029989 /// NM_014736		PNMA2	474	NM_007257	RBP4	796	NM_006744	SERPINA1	93	NM_000295 /// NM_001002235 /// NM_001002236	GPR126	642	NM_001032394 /// NM_001032395 /// NM_020455 /// NM_198569	GPSM3	185	NM_022107
TRIM29	NM_012101		PSD3	133	NM_015310 /// NM_206909	RHAG	335	NM_000324	SERPINC1	515	NM_000488	H19	889	NR_002196	GZMA	291	NM_006144
SNAP25	NM_003081 /// NM_130811		PTPRD	306	NM_001040712 /// NM_002839 /// NM_130391 /// NM_130392 /// NM_130393	RHCE	749	NM_020485 /// NM_138616 /// NM_138617 /// NM_138618	SERPINE1	85	NM_000602	HBG1	#N/A	#N/A	GZMB	521	NM_004131
SNAP25	NM_003081 /// NM_130811		PTPRZ1	195	NM_002851	RHD	543	NM_016124	SFTPB	495	NM_000542 /// NM_198843	HBG2	#N/A	#N/A	HA-1	#N/A	#N/A
CRMP1	NM_001014809 /// NM_001313		R37664	#N/A	#N/A	RRM2	53	NM_001034	SFTPC	328	NM_003018	HOP	#N/A	#N/A	HBG1	#N/A	#N/A
IRF1	NM_002198		RIPX	#N/A	#N/A	SERPINA1	93	NM_000295 /// NM_001002235 /// NM_001002236	SPP1	500	NM_000582 /// NM_001040058 /// NM_001040060	HSD11B2	180	NM_000196	HBG2	#N/A	#N/A
CRIM1	NM_016441		RP11-506K6.1	#N/A	#N/A	SERPINA5	463	NM_000624	TACSTD2	59	NM_002353	HSD17B1	315	NM_000413	HCK	408	NM_002110
CRIM1	NM_016441		RP11-506K6.1	#N/A	#N/A	SERPINA6	345	NM_001756	TCF21	246	NM_003206 /// NM_198392	HSD17B2	228	NM_002153	HCLS1	106	NM_005335
LYN	NM_001111097 /// NM_002350		RPS26	#N/A	#N/A	SERPINA7	347	NM_000354	TF	137	NM_001063	HSD3B1	197	NM_000862	HIST1H2AC	716	NM_003512
LYN	NM_001111097 /// NM_002350		RTN1	142	NM_021136 /// NM_206852 /// NM_206857	SERPINC1	515	NM_000488	TFPI	484	NM_001032281 /// NM_006287	HSPB8	838	NM_014365	HK3	323	NM_002115
SERPINE1	NM_000602		SATB2	657	NM_015265	SERPIND1	297	NM_000185	THBS1	14	NM_003246	IGF2	72	NM_000612 /// NM_001007139	HLA-DQA1	130	NM_002122 /// XM_001722240 /// XM_001723439
SERPINE1	NM_000602		SCN3A	535	NM_001081676 /// NM_001081677 /// NM_006922	SLC2A2	361	NM_000340	TNFAIP6	331	NM_007115	IGFBP1	279	NM_000596	Hs.584845	#N/A	#N/A
ICAM1	NM_000201		SCN3B	221	NM_001040151 /// NM_018400	TDO2	325	NM_005651	VTN	198	NM_000638	IGFBP3	516	NM_000598 /// NM_001013398	HSPA6	2	NM_002155
ICAM1	NM_000201		SGNE1	#N/A	#N/A	TF	137	NM_001063				IL1RL1	388	NM_003856 /// NM_016232	ICAM3	248	NM_002162
TNFSF10	NM_003810		SLC1A3	91	NM_004172	TFR2	402	NM_003227				IMPA2	122	NM_014214	IGLJ3	613	---
TNFSF10	NM_003810		SLIT1	414	NM_003061	TM4SF4	506	NM_004617				INHBA	245	NM_002192	IGLV3-25	#N/A	#N/A
SLC1A3	NM_004172		SNAP25	77	NM_003081 /// NM_130811	TTR	483	NM_000371				INSL4	362	NM_002195	IGSF6	352	NM_005849
ITGB2	NM_000211		SNAP91	249	NM_014841	UGT2B4	357	NM_021139				KISS1	293	NM_002256	IL10RA	240	NM_001558
SERPINA1	NM_000295 /// NM_001002235 /// NM_001002236		SOX11	241	NM_003108	VTN	198	NM_000638				KRT18	42	NM_000224 /// NM_199187	IL18RAP	379	NM_003853
AGT	NM_000029		SOX4	36	NM_003107							KRT19	43	NM_002276	IL1RN	636	NM_000577 /// NM_173841 /// NM_173842 /// NM_173843
SLC16A3	NM_001042422 /// NM_001042423 /// NM_004207		SPP1	500	NM_000582 /// NM_001040058 /// NM_001040060							KRT23	794	NM_015515	IL2RG	177	NM_000206
SLC16A3	NM_001042422 /// NM_001042423 /// NM_004207		STMN2	113	NM_007029							KRT6A	442	NM_005554	IL6R	326	NM_000565 /// NM_181359
IL8	NM_000584		STMN4	835	NM_030795							KRT6B	443	NM_005555	IL7R	313	NM_002185
CTSS	NM_004079		SYT1	173	NM_005639							KRT7	438	NM_005556	IL8RA	380	NM_000634
CTSS	NM_004079		SYT4	878	NM_020783							KRT8	437	NM_002273	IL8RB	378	NM_001557
CD97	NM_001025160 /// NM_001784 /// NM_078481		TCBA1	#N/A	#N/A							LAMC1	9	NM_002293	IMPA2	122	NM_014214
ADM	NM_001124		TCEAL2	581	NM_080390							LGALS14	828	NM_020129 /// NM_203471	IRF1	80	NM_002198
S100A8	NM_002964		TMEFF1	270	NM_003692							LIPG	799	NM_006033	IRF2	129	NM_002199
ANK2	NM_001148 /// NM_020977		TMEM35	820	NM_021637							LUM	48	NM_002345	ISG20	216	NM_002201
ANK2	NM_001148 /// NM_020977		TMSL8	#N/A	#N/A							MAN1C1	686	NM_020379	ITGAM	312	NM_000632
ADAM12	NM_003474 /// NM_021641		TRIM2	65	NM_015271							MEST	58	NM_002402 /// NM_177524 /// NM_177525	ITGB2	92	NM_000211
HCLS1	NM_005335		TUBB2	#N/A	#N/A							MFAP5	487	NM_003480	KIAA1949	892	NM_133471
CAPN6	NM_014289		UCHL1	35	NM_004181							MLSTD2	890	NM_032228	KLRB1	699	NM_002258
CAPN6	NM_014289											MMP11	165	NM_005940	LAPTM5	45	NM_006762
RHOBTB3	NM_014899											NID	#N/A	#N/A	LCK	236	NM_001042771 /// NM_005356
RHOBTB3	NM_014899											P11	365	NM_006025	LCP1	430	NM_002298
FBLN1	NM_001996 /// NM_006485 /// NM_006486 /// NM_006487											PAGE4	294	NM_007003	LILRA2	401	NM_006866
FBLN1	NM_001996 /// NM_006485 /// NM_006486 /// NM_006487											PAPPA	54	NM_002581	LILRB2	392	NM_001080978 /// NM_005874
STMN2	NM_007029											PECAM1	434	NM_000442	LILRB3	527	NM_001081450 /// NM_006864
STMN2	NM_007029											PEG10	623	NM_001040152 /// NM_015068	LOC338773	#N/A	#N/A
CHSY1	NM_014918											PERP	782	NM_022121	LOC401494	#N/A	#N/A
STK10	NM_005990											PHLDA2	494	NM_003311	LOC442535	#N/A	#N/A
CAV1	NM_001753											PKIB	879	NM_032471 /// NM_181794 /// NM_181795	LR8	#N/A	#N/A
SEMA3B	NM_001005914 /// NM_004636											PLAC1	821	NM_021796	LRMP	213	NM_006152
TGFB1	NM_000660											PLAC4	706	NM_182832	LRRFIP1	51	NM_004735
TGFB1	NM_000660											PLAGL1	377	NM_001080951 /// NM_001080952 /// NM_001080953 /// NM_001080954 /// NM_001080955 /// NM_001080956 /// NM_002656 /// NM_006718	LRRK2	929	NM_198578
CSF1R	NM_005211											PRG2	611	NM_002728	LST1	544	NM_007161 /// NM_205837 /// NM_205838 /// NM_205839 /// NM_205840
IMPA2	NM_014214											PRL	286	NM_000948	LTB	384	NM_002341 /// NM_009588
KIF5C	NM_004522											PSG1	416	NM_006905	LY96	364	NM_015364
KIF5C	NM_004522											PSG11	363	NM_001113410 /// NM_002785 /// NM_203287	LYN	83	NM_001111097 /// NM_002350
DAPK1	NM_004938											PSG2	412	NM_031246	LYST	145	NM_000081
TIMP2	NM_003255											PSG3	136	NM_021016	MBP	383	NM_001025081 /// NM_001025090 /// NM_001025092 /// NM_001025100 /// NM_001025101 /// NM_002385
FBN2	NM_001999											PSG4	413	NM_002780 /// NM_213633	MGAM	#N/A	#N/A
S100A4	NM_002961 /// NM_019554											PSG5	230	NM_002781	MGC27165	#N/A	#N/A
IRF2	NM_002199											PSG6	411	NM_001031850 /// NM_002782	MNDA	250	NM_002432
HLA-DQA1	NM_002122 /// XM_001722240 /// XM_001723439											PSG7	299	NM_002783	MS4A6A	816	NM_022349 /// NM_152851 /// NM_152852
F13A1	NM_000129											PSG9	393	NM_002784	MX2	257	NM_002463
COL5A1	NM_000093											PTPRF	5	NM_002840 /// NM_130440	MYO1F	671	NM_012335
PSD3	NM_015310 /// NM_206909											RHOBTB3	109	NM_014899	NCF1	#N/A	#N/A
PSD3	NM_015310 /// NM_206909											S100P	189	NM_005980	NCF2	507	NM_000433
ARRB2	NM_004313 /// NM_199004											SDC1	28	NM_001006946 /// NM_002997	NCF4	272	NM_000631 /// NM_013416
PSG3	NM_021016											SEMA3B	118	NM_001005914 /// NM_004636	NFE2	504	NM_006163
TF	NM_001063											SERPINE1	85	NM_000602	NKG7	676	NM_005601
NELL2	NM_006159											SERPINE2	627	NM_006216	NMI	172	NM_004688
CD53	NM_000560 /// NM_001040033											SLAC2-B	#N/A	#N/A	NRGN	176	NM_001126181 /// NM_006176
CYP19A1	NM_000103 /// NM_031226											SPP1	500	NM_000582 /// NM_001040058 /// NM_001040060	P2RY13	826	NM_023914 /// NM_176894
COL15A1	NM_001855											STS	159	NM_000351	PBEF1	#N/A	#N/A
RTN1	NM_021136 /// NM_206852 /// NM_206857											SVEP1	650	NM_153366	PECAM1	434	NM_000442
BPGM	NM_001724 /// NM_199186											TAC3	825	NM_001006667 /// NM_013251	PF4	348	NM_002619
TNFRSF1B	NM_001066											TACSTD2	59	NM_002353	PFC	#N/A	#N/A
LYST	NM_000081											TBX3	819	NM_005996 /// NM_016569	PIK3CD	167	NM_005026
S100A9	NM_002965											TFAP2A	208	NM_001032280 /// NM_001042425 /// NM_003220	PILRA	822	NM_013439 /// NM_178272 /// NM_178273
GFAP	NM_002055											TFPI	484	NM_001032281 /// NM_006287	PLAC8	795	NM_016619
LPL	NM_000237											TFPI2	456	NM_006528	PLXNC1	353	NM_005761
LPL	NM_000237											TGFB1	119	NM_000660	PP2135	#N/A	#N/A
ABP1	NM_001091											TGFBR3	223	NM_003243	PPBP	684	NM_002704
FCGR2A	NM_021642											TGM2	13	NM_004613 /// NM_198951	PRF1	703	NM_001083116 /// NM_005041
CSF3R	NM_000760 /// NM_156038 /// NM_156039 /// NM_172313											THSD3	920	NM_182509 /// NM_199265 /// NM_199296	PRG1	#N/A	#N/A
CD163	NM_004244 /// NM_203416											TIMP2	126	NM_003255	PROK2	951	NM_001126128 /// NM_021935
FRZB	NM_001463											TIMP3	21	NM_000362	PSCD4	594	NM_013385
FRZB	NM_001463											TRAM2	67	NM_012288	PSCDBP	479	NM_004288
SLA	NM_001045556 /// NM_001045557 /// NM_006748											TRIM29	76	NM_012101	PSMB8	439	NM_004159 /// NM_148919
SLA	NM_001045556 /// NM_001045557 /// NM_006748											TUSC3	454	NM_006765 /// NM_178234	PSMB9	186	NM_002800 /// NM_148954
GCA	NM_012198											VGLL1	290	NM_016267	PTGER4	238	NM_000958
STS	NM_000351											XAGE3	972	NM_130776 /// NM_133179	PTPNS1	#N/A	#N/A
STS	NM_000351														PTPRC	381	NM_002838 /// NM_080921 /// NM_080922 /// NM_080923
STS	NM_000351														PTPRE	847	NM_006504 /// NM_130435
STS	NM_000351														PYCARD	837	NM_013258 /// NM_145182
CD302	NM_014880														QPCT	274	NM_012413
CSH1 /// CSH2 /// GH1	NM_000515 /// NM_001317 /// NM_020991 /// NM_022559 /// NM_022560 /// NM_022561 /// NM_022562 /// NM_022640 /// NM_022641 /// NM_022644 /// NM_022645														RAB11FIP1	818	NM_001002233 /// NM_001002814 /// NM_025151
MMP11	NM_005940														RAB27A	467	NM_004580 /// NM_183234 /// NM_183235 /// NM_183236
MMP11	NM_005940														RAC2	387	NM_002872
PIK3CD	NM_005026														RASSF5	875	NM_182663 /// NM_182664 /// NM_182665
GSTA1	NM_145740														RGL3	923	NM_001035223
MAPT	NM_001123066 /// NM_001123067 /// NM_005910 /// NM_016834 /// NM_016835 /// NM_016841														RGS18	883	NM_130782
MAPT	NM_001123066 /// NM_001123067 /// NM_005910 /// NM_016834 /// NM_016835 /// NM_016841														RGS2	69	NM_002923
MAPT	NM_001123066 /// NM_001123067 /// NM_005910 /// NM_016834 /// NM_016835 /// NM_016841														RNASE6	663	NM_005615
NMI	NM_004688														RNF149	905	NM_173647
SYT1	NM_005639														S100A11	8	NM_005620
SYT1	NM_005639														S100A12	319	NM_005621
FCGR3A /// FCGR3B	NM_000569 /// NM_000570														S100A4	128	NM_002961 /// NM_019554
NRGN	NM_001126181 /// NM_006176														S100A8	102	NM_002964
IL2RG	NM_000206														S100A9	146	NM_002965
CD48	NM_001778														S100P	189	NM_005980
TYROBP	NM_003332 /// NM_198125														SELL	202	NM_000655
HSD11B2	NM_000196														SELPLG	501	NM_003006
ALOX5AP	NM_001629														SEPX1	786	NM_016332
CD37	NM_001040031 /// NM_001774														SERPINA1	93	NM_000295 /// NM_001002235 /// NM_001002236
GMFG	NM_004877														SERPINB1	629	NM_030666
FCER1G	NM_004106														SLA	156	NM_001045556 /// NM_001045557 /// NM_006748
GPSM3	NM_022107														SLC11A1	530	NM_000578
PSMB9	NM_002800 /// NM_148954														SLC16A3	95	NM_001042422 /// NM_001042423 /// NM_004207
CYP11A1	NM_000781 /// NM_001099773														SOD2	718	NM_000636 /// NM_001024465 /// NM_001024466
ABCA3	NM_001089														SP110	406	NM_004509 /// NM_004510 /// NM_080424
S100P	NM_005980														SPI1	281	NM_001080547 /// NM_003120
HBG1 /// HBG2	NM_000184 /// NM_000559														STK10	116	NM_005990
ALOX5	NM_000698														T3JAM	#N/A	#N/A
ALOX5	NM_000698														TAGAP	930	NM_054114 /// NM_138810 /// NM_152133
APOA1	NM_000039														TARP	496	NM_001003799 /// NM_001003806
INA	NM_032727														TGFB1	119	NM_000660
PTPRZ1	NM_002851														TLR1	522	NM_003263
GAP43	NM_002045														TNFAIP6	331	NM_007115
HSD3B1	NM_000862														TNFRSF10C	342	NM_003841
VTN	NM_000638														TNFRSF1B	144	NM_001066
GABRE	NM_004961 /// NM_021984 /// NM_021987 /// NM_021990														TNFSF10	89	NM_003810
EEF1A2	NM_001958														TRBC1	558	---
AHSG	NM_001622														TRBV19	#N/A	#N/A
SELL	NM_000655														TRD@	674	---
CHL1	NM_006614														TREM1	803	NM_018643
DKK1	NM_012242														TYROBP	179	NM_003332 /// NM_198125
HMGCS2	NM_005518														URP2	#N/A	#N/A
CGA	NM_000735														VNN2	322	NM_004665 /// NM_078488
DPYD	NM_000110														ZDHHC18	641	NM_032283
TFAP2A	NM_001032280 /// NM_001042425 /// NM_003220
TFAP2A	NM_001032280 /// NM_001042425 /// NM_003220
CCL5	NM_002985
CD52	NM_001803
ALPP	NM_001632
LRMP	NM_006152
CDH5	NM_001795
AFP	NM_001134
ISG20	NM_002201
ALDOB	NM_000035
ALDOB	NM_000035
DNAJC6	NM_014787
DNAJC6	NM_014787
SCN3B	NM_001040151 /// NM_018400
SCN3B	NM_001040151 /// NM_018400
TGFBR3	NM_003243
NAP1L3	NM_004538
GNAO1	NM_020988 /// NM_138736
GNAO1	NM_020988 /// NM_138736
EVI2A /// EVI2B	NM_001003927 /// NM_006495 /// NM_014210
HSD17B2	NM_002153
NAV3	NM_014903
PSG5	NM_002781
FGL2	NM_006682
HBG1 /// HBG2	NM_000184 /// NM_000559
DCX	NM_000555 /// NM_178151 /// NM_178152 /// NM_178153
DCX	NM_000555 /// NM_178151 /// NM_178152 /// NM_178153
ARHGAP25	NM_001007231 /// NM_014882
LCK	NM_001042771 /// NM_005356
LCK	NM_001042771 /// NM_005356
PTGER4	NM_000958
PTGER4	NM_000958
IL10RA	NM_001558
SOX11	NM_003108
SOX11	NM_003108
SOX11	NM_003108
CPS1	NM_001122633 /// NM_001122634 /// NM_001875
INHBA	NM_002192
TCF21	NM_003206 /// NM_198392
ADAM12	NM_003474 /// NM_021641
ICAM3	NM_002162
SNAP91	NM_014841
MNDA	NM_002432
LOC648998 /// NCF1 /// NCF1B /// NCF1C	NM_000265 /// NR_003186 /// NR_003187 /// XM_001723264 /// XM_001725090
GC	NM_000583
CSTA	NM_005213
ITIH2	NM_002216
FGB	NM_005141
GNAZ	NM_002073
MX2	NM_002463
CDK5R1	NM_003885
CDK5R1	NM_003885
FABP7	NM_001446
FABP7	NM_001446
DEFA1 /// DEFA3 /// LOC728358	NM_001042500 /// NM_004084 /// NM_005217
ORM1	NM_000607
ORM1 /// ORM2	NM_000607 /// NM_000608
CCR1	NM_001295
CCR1	NM_001295
APOB	NM_000384
FPR1	NM_002029
FPR1	NM_002029
TMEFF1	NM_003692
TMEFF1	NM_003692
NCF4	NM_000631 /// NM_013416
CSF2RB	NM_000395
QPCT	NM_012413
APOH	NM_000042
GPR109B	NM_006018
PGC	NM_002630
GAD1	NM_000817 /// NM_013445
IGFBP1	NM_000596
FGL1	NM_004467 /// NM_147203 /// NM_201552 /// NM_201553 /// XM_001722880
SPI1	NM_001080547 /// NM_003120
TMSL8 /// MGC39900	NM_021992 /// NM_194324 /// XR_042096 /// XR_042097 /// XR_042098
AGTR1	NM_000685 /// NM_004835 /// NM_009585 /// NM_031850 /// NM_032049
GRIA2	NM_000826 /// NM_001083619 /// NM_001083620
CGB /// CGB5 /// CGB7 /// CGB8	NM_000737 /// NM_033043 /// NM_033142 /// NM_033183
PRL	NM_000948
CD3E	NM_000733
CCL20	NM_004591
AMBP	NM_001633
VGLL1	NM_016267
GZMA	NM_006144
GNLY	NM_006433 /// NM_012483
KISS1	NM_002256
PAGE4	NM_007003
AQP9	NM_020980
LAMP3	NM_014398
SERPIND1	NM_000185
OLFM1	NM_006334 /// NM_014279
PSG7	NM_002783
CDA	NM_001785
CRH	NM_000756
CRH	NM_000756
FGA	NM_000508 /// NM_021871
FGA	NM_000508 /// NM_021871
BCL2A1	NM_001114735 /// NM_004049
PTPRD	NM_001040712 /// NM_002839 /// NM_130391 /// NM_130392 /// NM_130393
PAH	NM_000277
KCNQ2	NM_004518 /// NM_172106 /// NM_172107 /// NM_172108 /// NM_172109
F2	NM_000506
ITIH3	NM_002217
DUSP9	NM_001395
ITGAM	NM_000632
IL7R	NM_002185
APOC3	NM_000040
HSD17B1	NM_000413
GYPA	NM_002099
GYPA	NM_002099
CSH1 /// CSH2 /// GH1	NM_000515 /// NM_001317 /// NM_020991 /// NM_022559 /// NM_022560 /// NM_022561 /// NM_022562 /// NM_022640 /// NM_022641 /// NM_022644 /// NM_022645
S100A12	NM_005621
FABP1	NM_001443
CX3CR1	NM_001337
VNN2	NM_004665 /// NM_078488
HK3	NM_002115
CYP3A7	NM_000765
TDO2	NM_005651
IL6R	NM_000565 /// NM_181359
CSHL1	NM_001318 /// NM_022579 /// NM_022580 /// NM_022581
SFTPC	NM_003018
HABP2	NM_004132
CASP1	NM_001223 /// NM_033292 /// NM_033293 /// NM_033294 /// NM_033295
TNFAIP6	NM_007115
TNFAIP6	NM_007115
KNG1	NM_000893 /// NM_001102416
LHX2	NM_004789
RHAG	NM_000324
RHAG	NM_000324
PTX3	NM_002852
ARG1	NM_000045
GH2	NM_002059 /// NM_022556 /// NM_022557 /// NM_022558
CLC	NM_001828
OPCML	NM_001012393 /// NM_002545
TNFRSF10C	NM_003841
HRG	NM_000412
GCM1	NM_003643
SERPINA6	NM_001756
APCS	NM_001639
SERPINA7	NM_000354
PF4	NM_002619
RARRES1	NM_002888 /// NM_206963
RARRES1	NM_002888 /// NM_206963
MAPT	NM_001123066 /// NM_001123067 /// NM_005910 /// NM_016834 /// NM_016835 /// NM_016841
IGSF6	NM_005849
PLXNC1	NM_005761
PLXNC1	NM_005761
CSH1	NM_001317 /// NM_022640 /// NM_022641
CD36	NM_000072 /// NM_001001547 /// NM_001001548
UGT2B4	NM_021139
CYP4F3 /// CYP4F2	NM_000896 /// NM_001082
CYP4F3	NM_000896
MGAM /// LOC642103	NM_004668 /// XM_936233
SLC2A2	NM_000340
INSL4	NM_002195
PSG11	NM_001113410 /// NM_002785 /// NM_203287
LY96	NM_015364
P11	NM_006025
LIPC	NM_000236
HAL	NM_002108
HBZ	NM_005332
CPB2	NM_001872 /// NM_016413
GAD1	NM_000817 /// NM_013445
GAD1	NM_000817 /// NM_013445
HP	NM_001126102 /// NM_005143
C6orf32	NM_014722 /// NM_015864
CSH1 /// CSH2 /// GH1	NM_000515 /// NM_001317 /// NM_020991 /// NM_022559 /// NM_022560 /// NM_022561 /// NM_022562 /// NM_022640 /// NM_022641 /// NM_022644 /// NM_022645
CSH1 /// CSH2 /// GH1	NM_000515 /// NM_001317 /// NM_020991 /// NM_022559 /// NM_022560 /// NM_022561 /// NM_022562 /// NM_022640 /// NM_022641 /// NM_022644 /// NM_022645
CCR2 /// FLJ78302	NM_000647 /// NM_000648 /// NM_001123041 /// NM_001123396 /// XM_001133430 /// XM_001133431
PLAGL1	NM_001080951 /// NM_001080952 /// NM_001080953 /// NM_001080954 /// NM_001080955 /// NM_001080956 /// NM_002656 /// NM_006718
IL8RB	NM_001557
IL18RAP	NM_003853
IL8RA	NM_000634
PTPRC	NM_002838 /// NM_080921 /// NM_080922 /// NM_080923
CSHL1	NM_001318 /// NM_022579 /// NM_022580 /// NM_022581
MBP	NM_001025081 /// NM_001025090 /// NM_001025092 /// NM_001025100 /// NM_001025101 /// NM_002385
LTB	NM_002341 /// NM_009588
CYP4A11	NM_000778
LECT2	NM_002302
RAC2	NM_002872
IL1RL1	NM_003856 /// NM_016232
C1orf38	NM_001039477 /// NM_001105556 /// NM_004848
EMR2	NM_013447 /// NM_152916 /// NM_152917 /// NM_152918 /// NM_152919 /// NM_152920 /// NM_152921
NCF4	NM_000631 /// NM_013416
LILRB2	NM_001080978 /// NM_005874
PSG9	NM_002784
CSH2	NM_020991 /// NM_022644 /// NM_022645
CCR2 /// FLJ78302	NM_000647 /// NM_000648 /// NM_001123041 /// NM_001123396 /// XM_001133430 /// XM_001133431
ADH1A	NM_000667
AIF1	NM_001623 /// NM_032955
FBLN1	NM_001996 /// NM_006485 /// NM_006486 /// NM_006487
MUC1	NM_001018016 /// NM_001018017 /// NM_001044390 /// NM_001044391 /// NM_001044392 /// NM_001044393 /// NM_002456
GYPE	NM_002102 /// NM_198682
LILRA2	NM_006866
TFR2	NM_003227
CNR1	NM_016083 /// NM_033181
PLAGL1	NM_001080951 /// NM_001080952 /// NM_001080953 /// NM_001080954 /// NM_001080955 /// NM_001080956 /// NM_002656 /// NM_006718
MEF2C	NM_002397
SP110	NM_004509 /// NM_004510 /// NM_080424
AGTR1	NM_000685 /// NM_004835 /// NM_009585 /// NM_031850 /// NM_032049
HCK	NM_002110
CSH1 /// CSH2 /// CSHL1 /// GH1 /// GH2	NM_000515 /// NM_001317 /// NM_001318 /// NM_002059 /// NM_020991 /// NM_022556 /// NM_022557 /// NM_022558 /// NM_022559 /// NM_022560 /// NM_022561 /// NM_022562 /// NM_022579 /// NM_022580 /// NM_022581 /// NM_022640 /// NM_022641 /// NM_022644 /// NM_022645
CSH1 /// CSH2 /// CSHL1 /// GH1 /// GH2	NM_000515 /// NM_001317 /// NM_001318 /// NM_002059 /// NM_020991 /// NM_022556 /// NM_022557 /// NM_022558 /// NM_022559 /// NM_022560 /// NM_022561 /// NM_022562 /// NM_022579 /// NM_022580 /// NM_022581 /// NM_022640 /// NM_022641 /// NM_022644 /// NM_022645
PSG6	NM_001031850 /// NM_002782
PSG2	NM_031246
PSG4	NM_002780 /// NM_213633
SLIT1	NM_003061
CNR1	NM_016083 /// NM_033181
PSG1	NM_006905
CSHL1	NM_001318 /// NM_022579 /// NM_022580 /// NM_022581
CSHL1	NM_001318 /// NM_022579 /// NM_022580 /// NM_022581
CSHL1	NM_001318 /// NM_022579 /// NM_022580 /// NM_022581
CSH1 /// CSH2 /// GH1	NM_000515 /// NM_001317 /// NM_020991 /// NM_022559 /// NM_022560 /// NM_022561 /// NM_022562 /// NM_022640 /// NM_022641 /// NM_022644 /// NM_022645
CSH1 /// CSH2 /// GH1	NM_000515 /// NM_001317 /// NM_020991 /// NM_022559 /// NM_022560 /// NM_022561 /// NM_022562 /// NM_022640 /// NM_022641 /// NM_022644 /// NM_022645
CSH1	NM_001317 /// NM_022640 /// NM_022641
CSH1	NM_001317 /// NM_022640 /// NM_022641
SP110	NM_004509 /// NM_004510 /// NM_080424
FGR	NM_001042729 /// NM_001042747 /// NM_005248
HP /// HPR	NM_001126102 /// NM_005143 /// NM_020995
HPR	NM_020995
CD24	NM_013230
CD24	NM_013230
LCP1	NM_002298
DUSP6	NM_001946 /// NM_022652
DUSP6	NM_001946 /// NM_022652
DUSP6	NM_001946 /// NM_022652
PECAM1	NM_000442
PECAM1	NM_000442
PECAM1	NM_000442
KRT8	NM_002273
KRT7	NM_005556
PSMB8	NM_004159 /// NM_148919
MBP	NM_001025081 /// NM_001025090 /// NM_001025092 /// NM_001025100 /// NM_001025101 /// NM_002385
CORO1A	NM_007074
KRT6A	NM_005554
KRT6B	NM_005555
NDRG4	NM_020465 /// NM_022910
GPM6B	NM_001001994 /// NM_001001995 /// NM_001001996 /// NM_005278
GPM6B	NM_001001994 /// NM_001001995 /// NM_001001996 /// NM_005278
GPM6B	NM_001001994 /// NM_001001995 /// NM_001001996 /// NM_005278
GPM6B	NM_001001994 /// NM_001001995 /// NM_001001996 /// NM_005278
AGR2	NM_006408
MEF2C	NM_002397
MEF2C	NM_002397
CXCR4	NM_001008540 /// NM_003467
GPC3	NM_004484
TUSC3	NM_006765 /// NM_178234
TUSC3	NM_006765 /// NM_178234
TFPI2	NM_006528
TFPI2	NM_006528
CDC42EP3	NM_006449
CDC42EP3	NM_006449
CDC42EP3	NM_006449
PLAGL1	NM_001080951 /// NM_001080952 /// NM_001080953 /// NM_001080954 /// NM_001080955 /// NM_001080956 /// NM_002656 /// NM_006718
EFHD1	NM_025202
SERPINA5	NM_000624
DUSP5	NM_004419
GPM6A	NM_005277 /// NM_201591 /// NM_201592
GPM6A	NM_005277 /// NM_201591 /// NM_201592
RAB27A	NM_004580 /// NM_183234 /// NM_183235 /// NM_183236
RAB27A	NM_004580 /// NM_183234 /// NM_183235 /// NM_183236
CD36	NM_000072 /// NM_001001547 /// NM_001001548
DLK1	NM_003836
CD200	NM_001004196 /// NM_005944
CD200	NM_001004196 /// NM_005944
PSG9	NM_002784
PNMA2	NM_007257
PNMA2	NM_007257
GATA3	NM_001002295 /// NM_002051
GATA3	NM_001002295 /// NM_002051
GATA3	NM_001002295 /// NM_002051
PSCDBP	NM_004288
ADH1B	NM_000668
ADH1B	NM_000668
ADH1B	NM_000668
TTR	NM_000371
TFPI	NM_001032281 /// NM_006287
PSG6	NM_001031850 /// NM_002782
NMNAT2 /// LOC100131795	NM_015039 /// NM_170706 /// XM_001722686 /// XM_001726267 /// XM_001726271
MFAP5	NM_003480
SP110	NM_004509 /// NM_004510 /// NM_080424
SP110	NM_004509 /// NM_004510 /// NM_080424
CD24	NM_013230
CD24	NM_013230
RRM2	NM_001034
CXCL2	NM_002089
PHLDA2	NM_003311
SFTPB	NM_000542 /// NM_198843
TARP	NM_001003799 /// NM_001003806
C6orf32	NM_014722 /// NM_015864
DNM3	NM_015569
FRAT2	NM_012083
SPP1	NM_000582 /// NM_001040058 /// NM_001040060
SELPLG	NM_003006
SELPLG	NM_003006
AIF1	NM_001623 /// NM_032955
NFE2	NM_006163
CD300A	NM_007261
TM4SF4	NM_004617
NCF2	NM_000433
CAMK2B	NM_001220 /// NM_172078 /// NM_172079 /// NM_172080 /// NM_172081 /// NM_172082 /// NM_172083 /// NM_172084
NCAM1	NM_000615 /// NM_001076682 /// NM_181351
CASP1	NM_001223 /// NM_033292 /// NM_033293 /// NM_033294 /// NM_033295
PLG	NM_000301
LPA /// PLG	NM_000301 /// NM_005577
HPX	NM_000613
MYT1L /// LOC100134306	NM_015025 /// XM_001715519
SERPINC1	NM_000488
IGFBP3	NM_000598 /// NM_001013398
PSG9	NM_002784
MBP	NM_001025081 /// NM_001025090 /// NM_001025092 /// NM_001025100 /// NM_001025101 /// NM_002385
CST7	NM_003650
LILRB2	NM_001080978 /// NM_005874
GZMB	NM_004131
TLR1	NM_003263
PSG1	NM_006905
PSG1	NM_006905
TFR2	NM_003227
RTN1	NM_021136 /// NM_206852 /// NM_206857
LILRB3	NM_001081450 /// NM_006864
BCL11A	NM_018014 /// NM_022893 /// NM_138559
CAMK2B	NM_001220 /// NM_172078 /// NM_172079 /// NM_172080 /// NM_172081 /// NM_172082 /// NM_172083 /// NM_172084
SLC11A1	NM_000578
SLC11A1	NM_000578
RHCE /// RHD	NM_016124 /// NM_020485 /// NM_138616 /// NM_138617 /// NM_138618
RHCE /// RHD	NM_016124 /// NM_020485 /// NM_138616 /// NM_138617 /// NM_138618
ALPPL2	NM_031313
SCN3A	NM_001081676 /// NM_001081677 /// NM_006922
IL1RL1	NM_003856 /// NM_016232
DLG5	NM_004747
TNFRSF10C /// MGC31957	NM_003841
TNFRSF10C /// MGC31957	NM_003841
FN1	NM_002026 /// NM_054034 /// NM_212474 /// NM_212475 /// NM_212476 /// NM_212478 /// NM_212482
KCNQ2	NM_004518 /// NM_172106 /// NM_172107 /// NM_172108 /// NM_172109
INHBA	NM_002192
RHD	NM_016124
LST1	NM_007161 /// NM_205837 /// NM_205838 /// NM_205839 /// NM_205840
TFPI	NM_001032281 /// NM_006287
TFPI	NM_001032281 /// NM_006287
TFAP2A	NM_001032280 /// NM_001042425 /// NM_003220
EPB42	NM_000119 /// NM_001114134
LYN	NM_001111097 /// NM_002350
DAB2	NM_001343
LILRB3 /// LILRA6	NM_001081450 /// NM_006864 /// NM_024318
C1orf38	NM_001039477 /// NM_001105556 /// NM_004848
POSTN	NM_006475
APOBEC3A	NM_145699
IGF2 /// INS /// INS-IGF2	NM_000207 /// NM_000612 /// NM_001007139 /// NM_001042376 /// NR_003512
ITIH1	NM_002215
FCGR2B	NM_001002273 /// NM_001002274 /// NM_001002275 /// NM_004001
TRBC1	---
OLFM1	NM_006334 /// NM_014279
AHSG /// LOC100131613	NM_001622 /// XM_001723128 /// XM_001724337 /// XM_001726579
LYST	NM_000081
RAB27A	NM_004580 /// NM_183234 /// NM_183235 /// NM_183236
EGFR	NM_005228 /// NM_201282 /// NM_201283 /// NM_201284
TRIM29	NM_012101
TRIM29	NM_012101
TGM2	NM_004613 /// NM_198951
LILRA2	NM_006866
LILRA2	NM_006866
LILRA2	NM_006866
LILRB3 /// LILRA6	NM_001081450 /// NM_006864 /// NM_024318
LILRB3	NM_001081450 /// NM_006864
TRGC2 /// TARP	NM_001003799 /// NM_001003806
CSH1 /// CSH2 /// GH1	NM_000515 /// NM_001317 /// NM_020991 /// NM_022559 /// NM_022560 /// NM_022561 /// NM_022562 /// NM_022640 /// NM_022641 /// NM_022644 /// NM_022645
COL3A1	NM_000090
TNFRSF10C	NM_003841
DAPK1	NM_004938
LHX2	NM_004789
PIK3CD	NM_005026
CYP4A11	NM_000778
RHAG	NM_000324
TCEAL2	NM_080390
ALB	NM_000477
ALDOB	NM_000035
CASP1	NM_001223 /// NM_033292 /// NM_033293 /// NM_033294 /// NM_033295
CASP1	NM_001223 /// NM_033292 /// NM_033293 /// NM_033294 /// NM_033295
CASP1	NM_001223 /// NM_033292 /// NM_033293 /// NM_033294 /// NM_033295
SERPINA1	NM_000295 /// NM_001002235 /// NM_001002236
SERPINA1	NM_000295 /// NM_001002235 /// NM_001002236
LRRFIP1	NM_004735
CAMK2B	NM_001220 /// NM_172078 /// NM_172079 /// NM_172080 /// NM_172081 /// NM_172082 /// NM_172083 /// NM_172084
KCNQ2	NM_004518 /// NM_172106 /// NM_172107 /// NM_172108 /// NM_172109
IL8	NM_000584
GH2	NM_002059 /// NM_022556 /// NM_022557 /// NM_022558
PSCD4	NM_013385
EGFR	NM_005228 /// NM_201282 /// NM_201283 /// NM_201284
EGFR	NM_005228 /// NM_201282 /// NM_201283 /// NM_201284
ALAS2	NM_000032 /// NM_001037967 /// NM_001037968 /// NM_001037969
TGM2	NM_004613 /// NM_198951
LST1	NM_007161 /// NM_205837 /// NM_205838 /// NM_205839 /// NM_205840
LST1	NM_007161 /// NM_205837 /// NM_205838 /// NM_205839 /// NM_205840
EGFR	NM_005228 /// NM_201282 /// NM_201283 /// NM_201284
ALPP /// ALPPL2	NM_001632 /// NM_031313
LBP	NM_004139
MUC1	NM_001018016 /// NM_001018017 /// NM_001044390 /// NM_001044391 /// NM_001044392 /// NM_001044393 /// NM_002456
KIAA0101	NM_001029989 /// NM_014736
FN1	NM_002026 /// NM_054034 /// NM_212474 /// NM_212475 /// NM_212476 /// NM_212478 /// NM_212482
SFTPC	NM_003018
CSH1 /// CSH2 /// GH1 /// FCHO2	NM_000515 /// NM_001317 /// NM_020991 /// NM_022559 /// NM_022560 /// NM_022561 /// NM_022562 /// NM_022640 /// NM_022641 /// NM_022644 /// NM_022645 /// NM_138782
PSG3	NM_021016
EVI2B	NM_006495
PRG2	NM_002728
TRBC1	---
IGLJ3	---
GYPA	NM_002099
GYPA	NM_002099
CYP3A7	NM_000765
IGLJ3	---
CXCR4	NM_001008540 /// NM_003467
COL4A2	NM_001846
COL4A2	NM_001846
COL4A1	NM_001845
COL4A1	NM_001845
PEG10	NM_001040152 /// NM_015068
PEG10	NM_001040152 /// NM_015068
CAV1	NM_001753
IGFBP3	NM_000598 /// NM_001013398
SERPINE2	NM_006216
MAP1B	NM_005909
SERPINB1	NM_030666
FN1	NM_002026 /// NM_054034 /// NM_212474 /// NM_212475 /// NM_212476 /// NM_212478 /// NM_212482
COL5A1	NM_000093
COL5A1	NM_000093
AIM1	NM_001624
PTPRC	NM_002838 /// NM_080921 /// NM_080922 /// NM_080923
PTPRC	NM_002838 /// NM_080921 /// NM_080922 /// NM_080923
IL1RN	NM_000577 /// NM_173841 /// NM_173842 /// NM_173843
IL1RN	NM_000577 /// NM_173841 /// NM_173842 /// NM_173843
HLA-DQA1 /// HLA-DQA2	NM_002122 /// NM_020056 /// XM_001722240 /// XM_001723439
NCAM1	NM_000615 /// NM_001076682 /// NM_181351
MT1E	NM_175617
ZDHHC18	NM_032283
GPR126	NM_001032394 /// NM_001032395 /// NM_020455 /// NM_198569
AIF1	NM_001623 /// NM_032955
OLFM1	NM_006334 /// NM_014279
CDKN1C	NM_000076 /// NM_001122630 /// NM_001122631
TRBC1	---
ATP10D	NM_020453
PLXNC1	NM_005761
ADCY1	NM_021116
SVEP1	NM_153366
TFPI	NM_001032281 /// NM_006287
CAMK2B	NM_001220 /// NM_172078 /// NM_172079 /// NM_172080 /// NM_172081 /// NM_172082 /// NM_172083 /// NM_172084
CDKN1C	NM_000076 /// NM_001122630 /// NM_001122631
PTPRD	NM_001040712 /// NM_002839 /// NM_130391 /// NM_130392 /// NM_130393
HSPA6	NM_002155
TUSC3	NM_006765 /// NM_178234
SATB2	NM_015265
CNR1	NM_016083 /// NM_033181
COL2A1	NM_001844 /// NM_033150
LPPR4	NM_014839
HBG1 /// HBG2	NM_000184 /// NM_000559
SLC16A3	NM_001042422 /// NM_001042423 /// NM_004207
RNASE6	NM_005615
SERPINB1	NM_030666
SLIT1	NM_003061
RAC2	NM_002872
MT1F	NM_005949
SOX4	NM_003107
KRT6B	NM_005555
MUC1	NM_001018016 /// NM_001018017 /// NM_001044390 /// NM_001044391 /// NM_001044392 /// NM_001044393 /// NM_002456
MYO1F	NM_012335
MFAP5	NM_003480
MFAP5	NM_003480
TRD@	---
HLA-DQA1	NM_002122 /// XM_001722240 /// XM_001723439
NKG7	NM_005601
SFTPB	NM_000542 /// NM_198843
PTPRD	NM_001040712 /// NM_002839 /// NM_130391 /// NM_130392 /// NM_130393
TMSL8 /// MGC39900	NM_021992 /// NM_194324 /// XR_042096 /// XR_042097 /// XR_042098
TF	NM_001063
TF	NM_001063
OPCML	NM_001012393 /// NM_002545
CLDN18	NM_001002026 /// NM_016369
PPBP	NM_002704
PRDM10	NM_020228 /// NM_199437 /// NM_199438 /// NM_199439
MAN1C1	NM_020379
LST1	NM_007161 /// NM_205837 /// NM_205838 /// NM_205839 /// NM_205840
TRIM2	NM_015271
TRIM2	NM_015271
TNFSF10	NM_003810
SFTPB	NM_000542 /// NM_198843
ALOX5	NM_000698
TFPI	NM_001032281 /// NM_006287
SFTPC	NM_003018
AMBP	NM_001633
CTSW	NM_001335
LBP	NM_004139
ORM1 /// ORM2	NM_000607 /// NM_000608
KLRB1	NM_002258
LST1	NM_007161 /// NM_205837 /// NM_205838 /// NM_205839 /// NM_205840
MAP1B	NM_005909
KRT6A /// KRT6B /// KRT6C	NM_005554 /// NM_005555 /// NM_173086
PRF1	NM_001083116 /// NM_005041
FN1	NM_002026 /// NM_054034 /// NM_212474 /// NM_212475 /// NM_212476 /// NM_212478 /// NM_212482
FN1	NM_002026 /// NM_054034 /// NM_212474 /// NM_212475 /// NM_212476 /// NM_212478 /// NM_212482
PLAC4	NM_182832
ALB	NM_000477
ALB	NM_000477
GPSM3	NM_022107
NCAM1	NM_000615 /// NM_001076682 /// NM_181351
POSTN	NM_006475
FNBP1L	NM_001024948 /// NM_017737
CD163	NM_004244 /// NM_203416
AIF1	NM_001623 /// NM_032955
PTPRF	NM_002840 /// NM_130440
HIST1H2AC	NM_003512
COL3A1	NM_000090
SOD2	NM_000636 /// NM_001024465 /// NM_001024466
SOD2	NM_000636 /// NM_001024465 /// NM_001024466
ADCY1	NM_021116
LRRFIP1	NM_004735
LYST	NM_000081
SFTPC	NM_003018
ICAM1	NM_000201
SATB2	NM_015265
ADAM12	NM_003474 /// NM_021641
LST1	NM_007161 /// NM_205837 /// NM_205838 /// NM_205839 /// NM_205840
HSD3B1 /// HSD3B2 /// LOC128102 /// LOC391081	NM_000198 /// NM_000862 /// XR_017445 /// XR_019377 /// XR_039185
FBN2	NM_001999
VGLL1	NM_016267
VGLL1	NM_016267
GSTA1	NM_145740
RHCE /// RHD	NM_016124 /// NM_020485 /// NM_138616 /// NM_138617 /// NM_138618
PSG3	NM_021016
TFR2	NM_003227
GNAO1	NM_020988 /// NM_138736
TRIM2	NM_015271
RHOBTB3	NM_014899
RHOBTB3	NM_014899
TGM2	NM_004613 /// NM_198951
TRA@ /// TRD@	---
FABP7	NM_001446
ANK2	NM_001148 /// NM_020977
CD163	NM_004244 /// NM_203416
FGB	NM_005141
IL1RN	NM_000577 /// NM_173841 /// NM_173842 /// NM_173843
IL1RN	NM_000577 /// NM_173841 /// NM_173842 /// NM_173843
IL1RN	NM_000577 /// NM_173841 /// NM_173842 /// NM_173843
RHCE	NM_020485 /// NM_138616 /// NM_138617 /// NM_138618
MT1E /// MT1H /// MT1M /// MT1P2	NM_005951 /// NM_175617 /// NM_176870
ALPPL2	NM_031313
CD24	NM_013230
FN1	NM_002026 /// NM_054034 /// NM_212474 /// NM_212475 /// NM_212476 /// NM_212478 /// NM_212482
NAV3	NM_014903
MYT1L	NM_015025
KRT8 /// LOC149501 /// KRT8P9 /// LOC647954	NM_002273 /// XR_017100 /// XR_017231 /// XR_018597 /// XR_018676 /// XR_019144 /// XR_037556 /// XR_038441 /// XR_039009 /// XR_039426
GYPB /// GYPE	NM_002100 /// NM_002102 /// NM_198682
SOD2	NM_000636 /// NM_001024465 /// NM_001024466
CDKN1C	NM_000076 /// NM_001122630 /// NM_001122631
TRGC2 /// TARP	NM_001003799 /// NM_001003806
GAP43	NM_002045
CXCR4	NM_001008540 /// NM_003467
APOA1	NM_000039
CD300A	NM_007261
TRA@ /// TRD@	---
MT1F	NM_005949
ALDOB	NM_000035
TRBV19 /// TRBC1	---
NCAM1	NM_000615 /// NM_001076682 /// NM_181351
TRGV3 /// TARP /// LOC648852	NM_001003799 /// NM_001003806 /// XM_940430
CAPN6	NM_014289
COL2A1	NM_001844 /// NM_033150
COL1A1	NM_000088
SLC11A1	NM_000578
IL6R	NM_000565 /// NM_181359
SLC11A1	NM_000578
KNG1	NM_000893 /// NM_001102416
CPS1	NM_001122633 /// NM_001122634 /// NM_001875
PAH	NM_000277
SLC16A3	NM_001042422 /// NM_001042423 /// NM_004207
SLC16A3	NM_001042422 /// NM_001042423 /// NM_004207
PERP	NM_022121
RPS26 /// LOC728937	NM_001029 /// NM_001093731 /// XM_001724376 /// XM_001724435 /// XM_001725335
HN1	NM_001002032 /// NM_001002033 /// NM_016185
C3	NM_000064
SEPX1	NM_016332
FLJ22662	NM_024829
PSD3	NM_015310 /// NM_206909
FNDC3B	NM_022763
HMP19	NM_015980
C14orf132 /// LOC100132684	XM_001724179 /// XM_001724602 /// XM_001726369 /// XR_040536 /// XR_040537 /// XR_040538
NETO2	NM_018092
MAN1C1	NM_020379
KRT23	NM_015515
PLAC8	NM_016619
RBP4	NM_006744
CKLF	NM_001040138 /// NM_016326 /// NM_016951 /// NM_181640 /// NM_181641
DACT1	NM_001079520 /// NM_016651
LIPG	NM_006033
PSCD4	NM_013385
BIN2	NM_016293
EBI3	NM_005755
TREM1	NM_018643
DPEP2	NM_022355
EGFL6	NM_015507
APOA2	NM_001643
APOA2	NM_001643
BCL11A	NM_018014 /// NM_022893 /// NM_138559
BCL11A	NM_018014 /// NM_022893 /// NM_138559
CECR1	NM_017424 /// NM_177405
PRDM10	NM_020228 /// NM_199437 /// NM_199438 /// NM_199439
CLIC3	NM_004669
CDKN1C	NM_000076 /// NM_001122630 /// NM_001122631
SVEP1	NM_153366
FGG	NM_000509 /// NM_021870
MS4A6A	NM_022349 /// NM_152851 /// NM_152852
ERAF	NM_016633
RAB11FIP1	NM_001002233 /// NM_001002814 /// NM_025151
TBX3	NM_005996 /// NM_016569
TMEM35	NM_021637
PLAC1	NM_021796
PILRA	NM_013439 /// NM_178272 /// NM_178273
FRAT1	NM_005479 /// XM_001714291
CLEC4A	NM_016184 /// NM_194447 /// NM_194448 /// NM_194450
TAC3	NM_001006667 /// NM_013251
P2RY13	NM_023914 /// NM_176894
TF	NM_001063
LGALS14	NM_020129 /// NM_203471
PRO0132	NR_002763
PRG2	NM_024888
CKLF	NM_001040138 /// NM_016326 /// NM_016951 /// NM_181640 /// NM_181641
CLDN18	NM_001002026 /// NM_016369
CLDN18	NM_001002026 /// NM_016369
NBEA	NM_015678
STMN4	NM_030795
GDF15	NM_004864
PYCARD	NM_013258 /// NM_145182
HSPB8	NM_014365
CLEC7A	NM_022570 /// NM_197947 /// NM_197948 /// NM_197949 /// NM_197950 /// NM_197954
CLEC4A	NM_016184 /// NM_194447 /// NM_194448 /// NM_194450
COL5A2	NM_000393
COL5A2	NM_000393
C19orf22	NM_138774
FAM46A	NM_017633
NEFL	NM_006158
NEFL	NM_006158
PTPRE	NM_006504 /// NM_130435
RARRES1	NM_002888 /// NM_206963
NEFL	NM_006158
RBP4	NM_006744
PILRA	NM_013439 /// NM_178272 /// NM_178273
CD24	NM_013230
HRG	NM_000412
ISG20	NM_002201
CD52	NM_001803
CAMK2B	NM_001220 /// NM_172078 /// NM_172079 /// NM_172080 /// NM_172081 /// NM_172082 /// NM_172083 /// NM_172084
LRMP	NM_006152
SFTPB	NM_000542 /// NM_198843
GNLY	NM_006433 /// NM_012483
ARHGAP25	NM_001007231 /// NM_014882
SFTPC	NM_003018
HPX	NM_000613
STK10	NM_005990
C19orf22	NM_138774
PERP	NM_022121
HN1	NM_001002032 /// NM_001002033 /// NM_016185
FNDC3B	NM_022763
FNDC3B	NM_022763
NETO2	NM_018092
BCL11A	NM_018014 /// NM_022893 /// NM_138559
TBX3	NM_005996 /// NM_016569
NFKBIZ	NM_001005474 /// NM_031419
NFKBIZ	NM_001005474 /// NM_031419
MS4A6A	NM_022349 /// NM_152851 /// NM_152852
RASSF5	NM_182663 /// NM_182664 /// NM_182665
CKLF	NM_001040138 /// NM_016326 /// NM_016951 /// NM_181640 /// NM_181641
LRRFIP1	NM_004735
SYT4	NM_020783
PKIB	NM_032471 /// NM_181794 /// NM_181795
APOB	NM_000384
HEMGN	NM_018437 /// NM_197978
HEMGN	NM_018437 /// NM_197978
RGS18	NM_130782
MS4A6A	NM_022349 /// NM_152851 /// NM_152852
SP110	NM_004509 /// NM_004510 /// NM_080424
MS4A6A	NM_022349 /// NM_152851 /// NM_152852
SVEP1	NM_153366
TIMP2	NM_003255
H19	NR_002196
MLSTD2	NM_032228
MLSTD2	NM_032228
KIAA1949	NM_133471
PAPPA	NM_002581
PAPPA	NM_002581
PAPPA	NM_002581
FAM46A	NM_017633
H19	NR_002196
FNDC3B	NM_022763
RAB11FIP1	NM_001002233 /// NM_001002814 /// NM_025151
RHOBTB3	NM_014899
ESAM	NM_138961
MAPT	NM_001123066 /// NM_001123067 /// NM_005910 /// NM_016834 /// NM_016835 /// NM_016841
MBP	NM_001025081 /// NM_001025090 /// NM_001025092 /// NM_001025100 /// NM_001025101 /// NM_002385
MBP	NM_001025081 /// NM_001025090 /// NM_001025092 /// NM_001025100 /// NM_001025101 /// NM_002385
RNF149	NM_173647
TBX3	NM_005996 /// NM_016569
MAP1B	NM_005909
IL7R	NM_002185
DNER	NM_139072
IL6R	NM_000565 /// NM_181359
NBEA	NM_015678
TGFBR3	NM_003243
FGL2	NM_006682
LRRFIP1	NM_004735
NCAM1	NM_000615 /// NM_001076682 /// NM_181351
PLAC4	NM_182832
FGD3	NM_001083536 /// NM_033086
AMICA1	NM_001098526 /// NM_153206
PAPPA	NM_002581
THSD3	NM_182509 /// NM_199265 /// NM_199296
STK10	NM_005990
HSD17B1	NM_000413
RGL3	NM_001035223
AGR2	NM_006408
COL1A2	NM_000089
GFAP	NM_002055
TCF21	NM_003206 /// NM_198392
TBX3	NM_005996 /// NM_016569
LRRK2	NM_198578
TAGAP	NM_054114 /// NM_138810 /// NM_152133
NCAM1	NM_000615 /// NM_001076682 /// NM_181351
FNDC3B	NM_022763
C5orf13	NM_004772
MS4A6A	NM_022349 /// NM_152851 /// NM_152852
PKIB	NM_032471 /// NM_181794 /// NM_181795
APOH	NM_000042
PLAC4	NM_182832
TIMP2	NM_003255
RAB11FIP1	NM_001002233 /// NM_001002814 /// NM_025151
C14orf132	XR_040536 /// XR_040537 /// XR_040538
ZDHHC18	NM_032283
ELMOD1	NM_018712
GNAO1	NM_020988 /// NM_138736
EMR2	NM_013447 /// NM_152916 /// NM_152917 /// NM_152918 /// NM_152919 /// NM_152920 /// NM_152921
ADCY1	NM_021116
COL3A1	NM_000090
SCN3A	NM_001081676 /// NM_001081677 /// NM_006922
CLDN18	NM_001002026 /// NM_016369
ANK2	NM_001148 /// NM_020977
CTSS	NM_004079
PROK2	NM_001126128 /// NM_021935
MS4A6A	NM_022349 /// NM_152851 /// NM_152852
MS4A6A	NM_022349 /// NM_152851 /// NM_152852
PAPPA	NM_002581
TUSC3	NM_006765 /// NM_178234
DAB2	NM_001343
HSPB8	NM_014365
CGA	NM_000735
GPR126	NM_001032394 /// NM_001032395 /// NM_020455 /// NM_198569
PTPRE	NM_006504 /// NM_130435
TAGAP	NM_054114 /// NM_138810 /// NM_152133
IL1RL1	NM_003856 /// NM_016232
CHL1	NM_006614
IGL@ /// IL8 /// IGLV1-44 /// IGLV1-36	NM_000584
MLSTD2	NM_032228
ADCY1	NM_021116
THBS1	NM_003246
PLXNC1	NM_005761
RNF149	NM_173647
MMP11	NM_005940
GPM6A	NM_005277 /// NM_201591 /// NM_201592
XAGE3	NM_130776 /// NM_133179
HLA-DQA1	NM_002122 /// XM_001722240 /// XM_001723439
MBP	NM_001025081 /// NM_001025090 /// NM_001025092 /// NM_001025100 /// NM_001025101 /// NM_002385
GRIA2	NM_000826 /// NM_001083619 /// NM_001083620
SVEP1	NM_153366
ITGB2	NM_000211
CD48	NM_001778
LRRFIP1	NM_004735
SERPINB1	NM_030666
CYP19A1	NM_000103 /// NM_031226
PSG6	NM_001031850 /// NM_002782
PLG	NM_000301
HMGCS2	NM_005518
RHOBTB3	NM_014899
HBM	NM_001003938
CYP19A1	NM_000103 /// NM_031226
CYP19A1	NM_000103 /// NM_031226
DAB2	NM_001343
CLEC7A	NM_022570 /// NM_197947 /// NM_197948 /// NM_197949 /// NM_197950 /// NM_197954
GRIA2	NM_000826 /// NM_001083619 /// NM_001083620
MYT1L	NM_015025
CD36	NM_000072 /// NM_001001547 /// NM_001001548
PTPRD	NM_001040712 /// NM_002839 /// NM_130391 /// NM_130392 /// NM_130393
IL1RL1	NM_003856 /// NM_016232
TBX3	NM_005996 /// NM_016569
CYP3A7	NM_000765
ALDOB	NM_000035
TRIM2	NM_015271
ALAS2	NM_000032 /// NM_001037967 /// NM_001037968 /// NM_001037969
PAH	NM_000277
SEMA3B	NM_001005914 /// NM_004636
MMP11	NM_005940
ITGAM	NM_000632
FBLN1	NM_001996 /// NM_006485 /// NM_006486 /// NM_006487
PHLDA2	NM_003311
CDKN1C	NM_000076 /// NM_001122630 /// NM_001122631
MMP11	NM_005940
SOX4	NM_003107
ALOX5	NM_000698
KRT7	NM_005556
S100A8	NM_002964
ADCY1	NM_021116
TFPI	NM_001032281 /// NM_006287
THBS1	NM_003246
NAV3	NM_014903
GAP43	NM_002045
CD300A	NM_007261
IL8	NM_000584
CDKN1C	NM_000076 /// NM_001122630 /// NM_001122631
GDF15	NM_004864
FLJ22662	NM_024829
TACSTD2	NM_002353
SERPINE2	NM_006216
LRRFIP1	NM_004735
TBX3	NM_005996 /// NM_016569
KRT19	NM_002276
CRIM1	NM_016441
MBP	NM_001025081 /// NM_001025090 /// NM_001025092 /// NM_001025100 /// NM_001025101 /// NM_002385
PHLDA2	NM_003311
TBX3	NM_005996 /// NM_016569
GDF15	NM_004864
CXCL2	NM_002089
SERPINA1	NM_000295 /// NM_001002235 /// NM_001002236
SLC11A1	NM_000578
FRZB	NM_001463
NCAM1	NM_000615 /// NM_001076682 /// NM_181351
APOC3	NM_000040
ARG1	NM_000045
ARG1	NM_000045
ARG1	NM_000045
FABP1	NM_001443
APOA1	NM_000039
TDO2	NM_005651
ZDHHC18	NM_032283
CD53	NM_000560 /// NM_001040033
LRRFIP1	NM_004735
HAL	NM_002108
IGFBP1	NM_000596
LRRFIP1	NM_004735
C9orf4	NM_014334
THBS1	NM_003246
CYP19A1	NM_000103 /// NM_031226
LRMP	NM_006152
EPAS1	NM_001430
HSD3B1	NM_000862
ALDOB	NM_000035
FNDC3B	NM_022763
CD53	NM_000560 /// NM_001040033
GPC3	NM_004484
ADH1B	NM_000668
FRZB	NM_001463

## Sheet: Sheet1
Supplementary Table 1
List of enriched genes for different tissues
according to GNF (http://symatlas.gnf.org/SymAtlas/)
The criteria for enrichment was 30-50 fold higher in the tissue than in the median
of all the other tissues
Fetal Brain		Fetal Liver		Fetal Lung		PLACENTA		Whole blood
Gene symbol	Accession number	Gene symbol	Accession number	Gene symbol	Accession number	Gene symbol	Accession number	Gene symbol	Accession number
ADCY1	NM_021116	ADH1A	NM_000667	ABCA3	NM_001089	ABP1	NM_001091	AIF1	NM_001623 /// NM_032955
AF1Q	NM_006818	AFP	NM_001134	ADH1B	NM_000668	ADAM12	NM_003474 /// NM_021641	ALOX5	NM_000698
ANK2	NM_001148 /// NM_020977	AGT	NM_000029	AFP	NM_001134	ADM	NM_001124	ALOX5AP	NM_001629
ANKRD46	U79297	AHSG	NM_001622	AGR2	NM_006408	AGTR1	NM_000685 /// NM_004835 /// NM_009585 /// NM_031850 /// NM_032049	AMICA1	NM_001098526 /// NM_153206
ASTN	NM_004319	ALAS2	NM_000032 /// NM_001037967 /// NM_001037968 /// NM_001037969	AGT	NM_000029	AIM1	NM_001624	APOBEC3A	NM_145699
BCL11A	NM_018014 /// NM_022893 /// NM_138559	ALB	M12523	AHSG	NM_001622	ALPP	NM_001632	AQP9	NM_020980
C14orf132	XR_040536 /// XR_040537 /// XR_040538	ALB	NM_000477	ALAS2	NM_000032 /// NM_001037967 /// NM_001037968 /// NM_001037969	ALPPL2	NM_031313	ARHGAP25	NM_001007231 /// NM_014882
C2orf23	NM_022912	ALDOB	NM_000035	ALB	NM_000477	ATP10D	NM_020453	ARHGDIB	NM_001175
C2orf32	NM_015463	AMBP	NM_001633	AMBP	NM_001633	BPGM	NM_001724 /// NM_199186	ARRB2	NM_004313 /// NM_199004
C5orf13	NM_004772	APOA1	NM_000039	APCS	NM_001639	C1QR1	NM_012072	BCL2A1	NM_001114735 /// NM_004049
C9orf4	NM_014334	APOA2	NM_001643	APOA1	NM_000039	CAPN6	NM_014289	BIN2	NM_016293
CAMK2B	NM_001220 /// NM_172078 /// NM_172079 /// NM_172080 /// NM_172081 /// NM_172082 /// NM_172083 /// NM_172084	APOB	NM_000384	APOA2	NM_001643	CAV1	NM_001753	C19orf22	NM_138774
CD24	NM_013230	APOC3	NM_000040	APOB	NM_000384	CD14	NM_000591 /// NM_001040021	C1orf24	NM_022083
CDK5R1	NM_003885	APOH	NM_000042	APOC3	NM_000040	CD200	NM_001004196 /// NM_005944	C1orf38	NM_001039477 /// NM_001105556 /// NM_004848
CHL1	NM_006614	ARG1	NM_000045	APOH	NM_000042	CDH1	NM_004360	C1QR1	NM_012072
CNR1	NM_016083 /// NM_033181	CD36	NM_000072 /// NM_001001547 /// NM_001001548	C3	NM_000064	CDH5	NM_001795	C5R1	NM_001736
CRMP1	NM_001014809 /// NM_001313	COL1A1	NM_000088	CAV1	NM_001753	CDKN1C	NM_000076 /// NM_001122630 /// NM_001122631	C6orf32	NM_014722 /// NM_015864
CSPG3	NM_004386	COL2A1	NM_001844 /// NM_033150	CCL20	NM_004591	CGA	NM_000735	CASP1	NM_001223 /// NM_033292 /// NM_033293 /// NM_033294 /// NM_033295
DACT1	NM_001079520 /// NM_016651	COL3A1	NM_000090	CD163	NM_004244 /// NM_203416	CGB	NM_000737	CCL5	NM_002985
DCAMKL1	NM_004734	CPB2	NM_001872 /// NM_016413	CDH1	NM_004360	CHSY1	NM_014918	CCR1	NM_001295
DCX	NM_000555 /// NM_178151 /// NM_178152 /// NM_178153	CPS1	NM_001122633 /// NM_001122634 /// NM_001875	CDH5	NM_001795	CLIC3	NM_004669	CCR2	NM_000648
DNAJC6	NM_014787	CPS1	NM_001122633 /// NM_001122634 /// NM_001875	CLDN18	NM_001002026 /// NM_016369	COL15A1	NM_001855	CD14	NM_000591 /// NM_001040021
DNCI1	NM_004411	CYP3A7	NM_000765	COL1A1	NM_000088	COL1A1	NM_000088	CD300A	NM_007261
DNER	NM_139072	CYP4A11	NM_000778	COL1A2	NM_000089	COL1A2	NM_000089	CD302	NM_014880
DNM3	NM_015569	DLK1	NM_003836	COL3A1	NM_000090	COL3A1	NM_000090	CD37	NM_001040031 /// NM_001774
DPYSL3	NM_001387	EPB42	NM_000119 /// NM_001114134	COL4A1	NM_001845	COL4A1	NM_001845	CD3E	NM_000733
EEF1A2	NM_001958	ERAF	NM_016633	COL4A2	NM_001846	COL4A2	NM_001846	CD48	NM_001778
ELMOD1	NM_018712	F2	NM_000506	COL5A1	NM_000093	COL6A3	NM_004369 /// NM_057164 /// NM_057165 /// NM_057166 /// NM_057167	CD52	NM_001803
ENC1	NM_003633	FABP1	NM_001443	COL5A2	NM_000393	CRH	NM_000756	CD53	NM_000560 /// NM_001040033
FABP7	NM_001446	FGA	NM_000508 /// NM_021871	COL6A3	NM_004369 /// NM_057164 /// NM_057165 /// NM_057166 /// NM_057167	CRIM1	NM_016441	CD97	NM_001025160 /// NM_001784 /// NM_078481
FLJ10159	NM_019013	FGB	NM_005141	CXCL2	NM_002089	CSF1R	NM_005211	CDA	NM_001785
FLJ20366	NM_001099756 ///NM_001099753 /// NM_001099755	FGG	NM_000509 /// NM_021870	DEFA3	NM_005217	CSF2RB	NM_000395	CDC42EP3	NM_006449
FNBP1L	NM_001024948 /// NM_017737	FGL1	NM_004467 /// NM_147203 /// NM_201552 /// NM_201553 /// XM_001722880	DLK1	NM_003836	CSF3R	NM_000760 /// NM_156038 /// NM_156039 /// NM_172313	CECR1	NM_017424 /// NM_177405
FOXG1B	NM_005249	GC	NM_000583	EGFL6	NM_015507	CSH1	NM_001317 /// NM_022640 /// NM_022641	CKLF	NM_001040138 /// NM_016326 /// NM_016951 /// NM_181640 /// NM_181641
FUT9	NM_002034	GPC3	NM_004484	FGA	NM_000508 /// NM_021871	CSH2	NM_020991 /// NM_022644 /// NM_022645	CLC	NM_001828
GAD1	NM_000817 /// NM_013445	GSTA1	NM_145740	FGG	NM_000509 /// NM_021870	CSHL1	NM_001318 /// NM_022579 /// NM_022580 /// NM_022581	CLEC4A	NM_016184 /// NM_194447 /// NM_194448 /// NM_194450
GAP43	NM_002045	GYPA	NM_002099	FGL1	NM_004467 /// NM_147203 /// NM_201552 /// NM_201553 /// XM_001722880	CTL2	#N/A	CLEC7A	NM_022570 /// NM_197947 /// NM_197948 /// NM_197949 /// NM_197950 /// NM_197954
GFAP	NM_002055	GYPE	NM_002102 /// NM_198682	FLJ10970	NM_018286	CYP11A1	NM_000781 /// NM_001099773	CORO1A	NM_007074
GNAO1	NM_020988 /// NM_138736	H19	NR_002196	GC	NM_000583	CYP19A1	NM_000103 /// NM_031226	CSF2RB	NM_000395
GNAZ	NM_002073	HABP2	NM_004132	GPC3	NM_004484	DAB2	NM_001343	CSF3R	NM_000760 /// NM_156038 /// NM_156039 /// NM_172313
GPM6A	NM_005277 /// NM_201591 /// NM_201592	HAL	NM_002108	GPCR5A	NM_003979	DAPK1	NM_004938	CSPG2	NM_004385
GPM6B	NM_001001994 /// NM_001001995 /// NM_001001996 /// NM_005278	HBG1	NM_015162	H19	NR_002196	DKK1	NM_012242	CST7	NM_003650
GPR51	NM_005458	HBG2	NM_000184	HBG1	NM_015162	DLG5	NM_004747	CSTA	NM_005213
GRIA2	NM_000826 /// NM_001083619 /// NM_001083620	HBM	NM_001003938	HBG2	NM_000184	DLK1	NM_003836	CTSS	NM_004079
HBG1	NM_015162	HBZ	NM_005332	HBM	NM_001003938	DSP	NM_001008844 /// NM_004415	CTSW	NM_001335
HBG2	NM_000184	HEMGN	NM_018437 /// NM_197978	HBZ	NM_005332	DUSP5	NM_004419	CX3CR1	NM_001337
HMP19	NM_015980	HMGCS2	NM_005518	HP	NM_001126102 /// NM_005143	DUSP9	NM_001395	CXCR4	NM_001008540 /// NM_003467
HN1	NM_001002032 /// NM_001002033 /// NM_016185	HP	NM_001126102 /// NM_005143	HPR	NM_020995	EBI3	NM_005755	CYP4F3	NM_000896
Hs.66187		HPR	NM_020995	ICAM1	NM_000201	EFHD1	NM_025202	DEFA3	NM_005217
IL8	NM_000584	HPX	M36803	IGF2	NM_000612 /// NM_001007139	EGFL6	NM_015507	DPEP2	NM_022355
INA	NM_032727	HPX	NM_000613	IL8	NM_000584	EGFR	NM_005228 /// NM_201282 /// NM_201283 /// NM_201284	DPYD	NM_000110
KCNQ2	NM_004518 /// NM_172106 /// NM_172107 /// NM_172108 /// NM_172109	HRG	NM_000412	ITIH3	NM_002217	EPAS1	NM_001430	DUSP6	NM_001946 /// NM_022652
KIAA1078	NM_203459	HSD17B2	NM_002153	KIAA1922		ESAM	NM_138961	EMR2	NM_013447 /// NM_152916 /// NM_152917 /// NM_152918 /// NM_152919 /// NM_152920 /// NM_152921
KIF5C	NM_004522	IGF2	NM_000612 /// NM_001007139	KRT18	NM_000224 /// NM_199187	F13A1	NM_000129	ENSG00000166056
KNS2	NM_005552	IGFBP1	NM_000596	KRT19	NM_002276	FAM46A	NM_017633	ENSG00000182487
LHX2	NM_004789	ITIH1	NM_002215	KRT7	NM_005556	FBLN1	NM_001996 /// NM_006485 /// NM_006486 /// NM_006487	EVI2A	NM_014210
LPL	NM_000237	ITIH2	NM_002216	LAMC1	NM_002293	FBN2	NM_001999	EVI2B	NM_006495
LPPR4	NM_014839	ITIH3	NM_002217	LAMP3	NM_014398	FLJ14146	NM_024709	FCER1G	NM_004106
MAP1B	NM_005909	KIAA0101	NM_001029989 /// NM_014736	LUM	NM_002345	FLJ14490		FCGR2A	NM_021642
MAPT	NM_001123066 /// NM_001123067 /// NM_005910 /// NM_016834 /// NM_016835 /// NM_016841	KIAA1922		MT1E	NM_175617	FN1	NM_002026 /// NM_054034 /// NM_212474 /// NM_212475 /// NM_212476 /// NM_212478 /// NM_212482	FCGR2B	NM_001002273 /// NM_001002274 /// NM_001002275 /// NM_004001
MEF2C	NM_002397	KNG1	NM_000893 /// NM_001102416	MT1K	NM_005922	FNDC3B	NM_022763	FCGR3A	NM_000570
MYT1L	NM_015025	LBP	NM_004139	MUC1	NM_001018016 /// NM_001018017 /// NM_001044390 /// NM_001044391 /// NM_001044392 /// NM_001044393 /// NM_002456	FRZB	NM_001463	FGD3	NM_001083536 /// NM_033086
NAP1L3	NM_004538	LECT2	NM_002302	NFKBIZ	NM_001005474 /// NM_031419	GABRE	NM_004961 /// NM_021984 /// NM_021987 /// NM_021990	FGL2	NM_006682
NAV3	NM_014903	LIPC	NM_000236	NID	NM_002508	GATA3	NM_001002295 /// NM_002051	FGR	NM_001042729 /// NM_001042747 /// NM_005248
NBEA	NM_015678	MSCP	NM_016612	ORM1	NM_000607	GCM1	NM_003643	FLJ22662	NM_024829
NCAM1	NM_000615 /// NM_001076682 /// NM_181351	MT1F	NM_005949	PGC	NM_002630	GDF15	NM_004864	FPR1	NM_002029
NDRG4	NM_020465 /// NM_022910	ORM1	NM_000607	POSTN	NM_006475	GH1	NM_000515 /// NM_022559 /// NM_022560 /// NM_022561 /// NM_022562	FPRL1
NEFL	NM_006158	PAH	NM_000277	PTX3	NM_002852	GH2	NM_002059 /// NM_022556 /// NM_022557 /// NM_022558	FRAT1	NM_005479 /// XM_001714291
NELL2	NM_006159	PEG10	NM_001040152 /// NM_015068	RARRES1	NM_002888 /// NM_206963	GPC3	NM_004484	FRAT2	NM_012083
NETO2	NM_018092	PLG	NM_000301	RBP4	NM_006744	GPNMB	NM_001005340 /// NM_002510	GCA	NM_012198
NMNAT2	NM_170706	PPBP	NM_002704	S100A8	NM_002964	GPR126	NM_001032394 /// NM_001032395 /// NM_020455 /// NM_198569	GMFG	NM_004877
OLFM1	NM_006334 /// NM_014279	PRDM10	NM_020228 /// NM_199437 /// NM_199438 /// NM_199439	S100A9	NM_002965	H19	NR_002196	GNLY	NM_006433 /// NM_012483
OPCML	NM_001012393 /// NM_002545	PRO0132	NR_002763	S100P	NM_005980	HBG1	NM_015162	GPR109B	NM_006018
PNMA2	NM_007257	RBP4	NM_006744	SERPINA1	NM_000295 /// NM_001002235 /// NM_001002236	HBG2	NM_000184	GPSM3	NM_022107
PSD3	NM_015310 /// NM_206909	RHAG	NM_000324	SERPINC1	NM_000488	HOP	NM_139211	GZMA	NM_006144
PTPRD	NM_001040712 /// NM_002839 /// NM_130391 /// NM_130392 /// NM_130393	RHCE	NM_020485 /// NM_138616 /// NM_138617 /// NM_138618	SERPINE1	NM_000602	HSD11B2	NM_000196	GZMB	NM_004131
PTPRZ1	NM_002851	RHD	NM_016124	SFTPB	NM_000542 /// NM_198843	HSD17B1	NM_000413	HA-1	BE349017
R37664		RRM2	NM_001034	SFTPC	NM_003018	HSD17B2	NM_002153	HBG1	NM_015162
RIPX	NM_014961	SERPINA1	NM_000295 /// NM_001002235 /// NM_001002236	SPP1	NM_000582 /// NM_001040058 /// NM_001040060	HSD3B1	NM_000862	HBG2	NM_000184
RP11-506K6.1	NM_178012	SERPINA5	NM_000624	TACSTD2	NM_002353	HSPB8	NM_014365	HCK	NM_002110
RPS26	NM_001029	SERPINA6	NM_001756	TCF21	NM_003206 /// NM_198392	IGF2	NM_000612 /// NM_001007139	HCLS1	NM_005335
RTN1	NM_021136 /// NM_206852 /// NM_206857	SERPINA7	NM_000354	TF	NM_001063	IGFBP1	NM_000596	HIST1H2AC	NM_003512
SATB2	NM_015265	SERPINC1	NM_000488	TFPI	NM_001032281 /// NM_006287	IGFBP3	NM_000598 /// NM_001013398	HK3	NM_002115
SCN3A	NM_001081676 /// NM_001081677 /// NM_006922	SERPIND1	NM_000185	THBS1	NM_003246	IL1RL1	NM_003856 /// NM_016232	HLA-DQA1	NM_002122 /// XM_001722240 /// XM_001723439
SCN3B	NM_001040151 /// NM_018400	SLC2A2	NM_000340	TNFAIP6	NM_007115	IMPA2	NM_014214	HSPA6	NM_002155
SGNE1	NM_003020	TDO2	NM_005651	VTN	NM_000638	INHBA	NM_002192	ICAM3	NM_002162
SLC1A3	NM_004172	TF	NM_001063			INSL4	NM_002195	IGLJ3	AB014341
SLIT1	NM_003061	TFR2	NM_003227			KIAA0194	D83778	IGLV3-25	H53689
SNAP25	NM_003081 /// NM_130811	TM4SF4	NM_004617			KISS1	NM_002256	IGSF6	NM_005849
SNAP91	NM_014841	TTR	NM_000371			KRT18	NM_000224 /// NM_199187	IL10RA	NM_001558
SOX11	NM_003108	UGT2B4	NM_021139			KRT19	NM_002276	IL18RAP	NM_003853
SOX4	NM_003107	VTN	NM_000638			KRT23	NM_015515	IL1RN	NM_000577 /// NM_173841 /// NM_173842 /// NM_173843
SPP1	NM_000582 /// NM_001040058 /// NM_001040060					KRT6A	NM_005554	IL2RG	NM_000206
STMN2	NM_007029					KRT6B	NM_005555	IL6R	NM_000565 /// NM_181359
STMN4	NM_030795					KRT7	NM_005556	IL7R	NM_002185
SYT1	NM_005639					KRT8	NM_002273	IL8RA	NM_000634
SYT4	NM_020783					LAMC1	NM_002293	IL8RB	NM_001557
TCBA1	nm_001040214					LGALS14	NM_020129 /// NM_203471	IMPA2	NM_014214
TCEAL2	NM_080390					LIPG	NM_006033	IRF1	NM_002198
TMEFF1	NM_003692					LUM	NM_002345	IRF2	NM_002199
TMEM35	NM_021637					MAFF	NM_012323	ISG20	NM_002201
TMSL8	NM_021992					MAN1C1	NM_020379	ITGAM	NM_000632
TRIM2	NM_015271					MEST	NM_002402 /// NM_177524 /// NM_177525	ITGB2	NM_000211
TUBB2	NM_030773					MFAP5	NM_003480	KIAA1949	NM_133471
UCHL1	NM_004181					MLSTD2	NM_032228	KLRB1	NM_002258
						MMP11	NM_005940	LAPTM5	NM_006762
						NID	NM_002508	LCK	NM_001042771 /// NM_005356
						P11	NM_006025	LCP1	NM_002298
						PAGE4	NM_007003	LILRA2	NM_006866
						PAPPA	NM_002581	LILRB2	NM_001080978 /// NM_005874
						PAPPA2	NM_020318	LILRB3	NM_001081450 /// NM_006864
						PECAM1	NM_000442	LOC338773
						PEG10	NM_001040152 /// NM_015068	LOC401494
						PERP	NM_022121	LOC442535
						PHLDA2	NM_003311	LR8	NM_014020
						PKIB	NM_032471 /// NM_181794 /// NM_181795	LRMP	NM_006152
						PLAC1	NM_021796	LRRFIP1	NM_004735
						PLAC4	NM_182832	LRRK2	NM_198578
						PLAGL1	NM_001080951 /// NM_001080952 /// NM_001080953 /// NM_001080954 /// NM_001080955 /// NM_001080956 /// NM_002656 /// NM_006718	LST1	NM_007161 /// NM_205837 /// NM_205838 /// NM_205839 /// NM_205840
						PRG2	NM_002728	LTB	NM_002341 /// NM_009588
						PRL	NM_000948	LY96	NM_015364
						PSG1	NM_006905	LYN	NM_001111097 /// NM_002350
						PSG11	NM_001113410 /// NM_002785 /// NM_203287	LYST	NM_000081
						PSG2	NM_031246	MBP	NM_001025081 /// NM_001025090 /// NM_001025092 /// NM_001025100 /// NM_001025101 /// NM_002385
						PSG3	NM_021016	MGAM	NM_004668
						PSG4	NM_002780 /// NM_213633	MGC27165
						PSG5	NM_002781	MNDA	NM_002432
						PSG6	NM_001031850 /// NM_002782	MS4A6A	NM_022349 /// NM_152851 /// NM_152852
						PSG7	NM_002783	MX2	NM_002463
						PSG9	NM_002784	MYO1F	NM_012335
						PTPRF	NM_002840 /// NM_130440	NCF1	NM_000265
						RHOBTB3	NM_014899	NCF2	NM_000433
						S100P	NM_005980	NCF4	NM_000631 /// NM_013416
						SDC1	NM_001006946 /// NM_002997	NFE2	NM_006163
						SEMA3B	NM_001005914 /// NM_004636	NKG7	NM_005601
						SERPINE1	NM_000602	NMI	NM_004688
						SERPINE2	NM_006216	NRGN	NM_001126181 /// NM_006176
						SLAC2-B	AB014524	P2RY13	NM_023914 /// NM_176894
						SPP1	NM_000582 /// NM_001040058 /// NM_001040060	PBEF1	NM_005746
						STS	NM_000351	PECAM1	NM_000442
						SVEP1	NM_153366	PF4	NM_002619
						TAC3	NM_001006667 /// NM_013251	PFC	NM_002621
						TACSTD2	NM_002353	PIK3CD	NM_005026
						TBX3	NM_005996 /// NM_016569	PILRA	NM_013439 /// NM_178272 /// NM_178273
						TFAP2A	NM_001032280 /// NM_001042425 /// NM_003220	PLAC8	NM_016619
						TFPI	NM_001032281 /// NM_006287	PLXNC1	NM_005761
						TFPI2	NM_006528	PLXNC1	NM_005761
						TGFB1	NM_000660	PP2135
						TGFBR3	NM_003243	PPBP	NM_002704
						TGM2	NM_004613 /// NM_198951	PRF1	NM_001083116 /// NM_005041
						THSD3	NM_182509 /// NM_199265 /// NM_199296	PRG1	NM_003897
						TIMP2	NM_003255	PROK2	NM_001126128 /// NM_021935
						TIMP3	NM_000362	PSCD4	NM_013385
						TRAM2	NM_012288	PSCDBP	NM_004288
						TRIM29	NM_012101	PSMB8	NM_004159 /// NM_148919
						TUSC3	NM_006765 /// NM_178234	PSMB9	NM_002800 /// NM_148954
						VGLL1	NM_016267	PTGER4	NM_000958
						XAGE3	NM_130776 /// NM_133179	PTPNS1	NM_004648
								PTPRC	NM_002838 /// NM_080921 /// NM_080922 /// NM_080923
								PTPRE	NM_006504 /// NM_130435
								PYCARD	NM_013258 /// NM_145182
								QPCT	NM_012413
								RAB11FIP1	NM_001002233 /// NM_001002814 /// NM_025151
								RAB27A	NM_004580 /// NM_183234 /// NM_183235 /// NM_183236
								RAC2	NM_002872
								RASSF5	NM_182663 /// NM_182664 /// NM_182665
								RGL3	NM_001035223
								RGS18	NM_130782
								RGS2	NM_002923
								RNASE6	NM_005615
								RNF149	NM_173647
								S100A11	NM_005620
								S100A12	NM_005621
								S100A4	NM_002961 /// NM_019554
								S100A8	NM_002964
								S100A9	NM_002965
								S100P	NM_005980
								SELL	NM_000655
								SELPLG	NM_003006
								SEPX1	NM_016332
								SERPINA1	NM_000295 /// NM_001002235 /// NM_001002236
								SERPINB1	NM_030666
								SLA	NM_001045556 /// NM_001045557 /// NM_006748
								SLC11A1	NM_000578
								SLC16A3	NM_001042422 /// NM_001042423 /// NM_004207
								SOD2	NM_000636 /// NM_001024465 /// NM_001024466
								SP110	NM_004509 /// NM_004510 /// NM_080424
								SPI1	NM_001080547 /// NM_003120
								STK10	NM_005990
								T3JAM	NM_025228
								TAGAP	NM_054114 /// NM_138810 /// NM_152133
								TARP	NM_001003799 /// NM_001003806
								TGFB1	NM_000660
								TLR1	NM_003263
								TNFAIP6	NM_007115
								TNFRSF10C	NM_003841
								TNFRSF1B	NM_001066
								TNFSF10	NM_003810
								TRBC1	AL559122
								TRBV19	AF043179
								TRD@	AW007751
								TREM1	NM_018643
								TYROBP	NM_003332 /// NM_198125
								URP2
								VNN2	NM_004665 /// NM_078488
								ZDHHC18	NM_032283

## Sheet: Sheet2
			dfd
			ergereg
