# Supplementary material for: Studying Early Lethality of 45,XO (Turner's Syndrome) Embryos Using Human Embryonic Stem Cells
Source: PLoS One. 2009 Jan 12;4(1):e4175. doi: 10.1371/journal.pone.0004175 (PMC2613558; doi:10.1371/journal.pone.0004175)
Supplement: Table S2 — Placental genes higher in XX cells than in XO cells (0.03 MB XLS) [file pone.0004175.s002.xls]

## Sheet: fetal BRAIN 50x
	Supplementary Table 2
	List of the placental genes that are 2 fold or more higher in XX cells than in XO cells
	with p value<0.05
	The numbers in the right column are for cases
	where the results were repeated in more than one probe in the microarray
			Gene symbol	Accession number
			ADAM12	NM_003474 /// NM_021641
			ALPPL2	NM_031313
			ATP10D	NM_020453
			CAPN6	NM_014289	2
			CDKN1C	NM_000076 /// NM_001122630 /// NM_001122631	2
			COL1A1	NM_000088
			CRIM1	NM_016441
			DAB2	NM_001343	3
			EPAS1	NM_001430
			FAM46A	NM_017633
			FN1	NM_002026 /// NM_054034 /// NM_212474 /// NM_212475 /// NM_212476 /// NM_212478 /// NM_212482
			FNDC3B	NM_022763
			HSPB8	NM_014365
			IGF2	NM_000612 /// NM_001007139	2
			MFAP5	NM_003480
			PERP	NM_022121	2
			RHOBTB3	NM_014899	2
			SDC1	NM_001006946 /// NM_002997
			SERPINE1	NM_000602
			SPP1	NM_000582 /// NM_001040058 /// NM_001040060
			STS	NM_000351
			TFAP2A	NM_001032280 /// NM_001042425 /// NM_003220
			TFPI2	NM_006528
			TGFBR3	NM_003243
			TGM2	NM_004613 /// NM_198951
			TIMP3	NM_000362	2
			TRAM2	NM_012288
